# Supplementary material for: Prediction of stock price direction using the LASSO-LSTM model combines technical indicators and financial sentiment analysis
Source: PeerJ Comput Sci. 2022 Nov 16;8:e1148. doi: 10.7717/peerj-cs.1148 (PMC9680880; doi:10.7717/peerj-cs.1148)
Supplement: Supplemental Information 3 [file peerj-cs-08-1148-s003.csv]

Date	Open	Close	High	Low	Volume	numArticles	neutral	positive	negative
2012/7/16	15.27	15.34	15.5	15.27	10661257	1	0.8739825	0.08475555	0.04126195
2012/7/19	15.49	15.6	15.64	15.3	15496417	1	0.8801422	0.024050359	0.095807485
2012/7/23	14.89	15.23	15.3	14.65	17317457	3	0.5425089	0.03307883	0.42441237
2012/7/24	15.35	15.12	15.43	15.04	15481042	1	0.9299786	0.0319843	0.038037032
2012/7/27	14.2	14.56	14.58	14.07	14335922	1	0.5412732	0.040444065	0.41828284
2012/7/30	14.76	14.91	15.07	14.65	13464349	1	0.6599654	0.19877173	0.14126284
2012/7/31	15.2	15.47	15.51	15.19	16362464	2	0.6074012	0.36627927	0.026319545
2012/8/2	15.19	15.37	15.47	15.1	11142125	3	0.40778545	0.11256099	0.4796535
2012/8/7	15.9	15.84	15.98	15.73	10348051	2	0.79267025	0.09547669	0.11185304
2012/8/10	15.85	15.96	15.96	15.85	6929456	1	0.80784976	0.17372611	0.018424101
2012/8/14	16.32	16.32	16.56	16.26	12084206	2	0.39719605	0.024383303	0.5784206
2012/8/15	16.3	16.28	16.4	16.17	9148419	1	0.8437879	0.05835561	0.09785649
2012/8/16	16.3	16.48	16.5	16.27	9040252	1	0.9220972	0.018242426	0.059660334
2012/8/17	16.61	16.9	16.9	16.57	15683848	1	0.41151768	0.415843	0.17263931
2012/8/21	17.71	17.19	17.86	16.98	28806279	3	0.6315523	0.091851614	0.2765961
2012/8/22	17.13	17.64	17.65	16.9	20091618	2	0.42916182	0.12601455	0.4448236
2012/8/23	17.54	17.42	17.68	17.37	14934753	1	0.7239962	0.18505888	0.0909449
2012/8/27	18.04	17.89	18.07	17.81	15150681	1	0.89507717	0.052653845	0.052268997
2012/8/28	17.86	17.86	17.9	17.71	9477019	3	0.648689	0.124824405	0.22648664
2012/8/30	17.71	17.46	17.74	17.43	10536301	1	0.2299553	0.019282093	0.75076264
2012/9/5	17.88	17.69	17.91	17.67	11965453	2	0.39294675	0.27433524	0.33271804
2012/9/6	17.8	17.91	17.98	17.71	13882778	1	0.9143089	0.03657628	0.04911481
2012/9/12	17.57	17.68	17.68	17.18	25161970	3	0.74465704	0.13694638	0.11839657
2012/9/13	17.95	18.15	18.24	17.85	21258553	3	0.44865265	0.3657961	0.18555123
2012/9/17	18.73	18.75	18.75	18.56	13832452	1	0.92028785	0.020179596	0.05953258
2012/9/20	18.73	18.71	18.76	18.53	11936829	2	0.504511	0.28923443	0.20625457
2012/9/24	18.29	18.43	18.58	18.15	22716319	2	0.6458231	0.24495155	0.1092253
2012/9/25	18.34	17.81	18.5	17.79	18274398	1	0.08308504	0.17574014	0.7411748
2012/9/26	17.64	17.51	17.78	17.37	20521751	1	0.9131409	0.07073391	0.016125211
2012/9/28	18	17.58	18.08	17.57	18953936	1	0.46269283	0.50588083	0.03142633
2012/10/2	17.39	17.37	17.55	16.99	22280413	2	0.43088835	0.042337447	0.52677417
2012/10/3	17.5	17.74	17.75	17.42	15027250	1	0.8852153	0.031522967	0.08326177
2012/10/4	17.73	17.57	17.84	17.52	13144251	2	0.54845625	0.056909956	0.39463383
2012/10/5	17.51	17.06	17.54	17.02	20925361	2	0.50828683	0.43120646	0.06050671
2012/10/8	16.86	16.55	16.88	16.47	22689941	4	0.6193846	0.07154079	0.30907464
2012/10/9	16.56	16.46	16.63	16.02	29830301	3	0.5295194	0.062589675	0.40789095
2012/10/10	16.6	16.64	16.79	16.51	18149307	2	0.7948351	0.10412011	0.10104476
2012/10/11	16.84	16.19	16.87	16.19	19425720	4	0.4513752	0.1055923	0.44303247
2012/10/12	16.24	16.24	16.45	16.09	16345527	2	0.8455781	0.096357554	0.05806436
2012/10/15	16.34	16.43	16.44	16.04	15371571	2	0.5307652	0.045085825	0.42414898
2012/10/16	16.45	16.96	16.98	16.29	19504205	1	0.93503815	0.030313095	0.034648705
2012/10/18	16.6	16.35	16.69	16.26	16953029	3	0.7612507	0.18841611	0.05033323
2012/10/19	16.29	15.54	16.32	15.53	26273765	2	0.85689783	0.050710488	0.09239171
2012/10/22	15.63	16.4	16.45	15.57	19395313	4	0.66708595	0.28609273	0.04682132
2012/10/23	16.29	15.66	16.39	15.6	25155946	6	0.71504784	0.10949892	0.17545323
2012/10/24	15.95	15.78	16.13	15.56	19823377	3	0.6082372	0.06708161	0.32468113
2012/10/25	15.9	15.52	15.97	15.38	20143462	4	0.5360443	0.138246	0.3257097
2012/10/26	15.52	15.33	15.68	14.86	36276458	4	0.6753841	0.27963394	0.044981934
2012/10/31	15	15.02	15.25	14.74	18043028	2	0.47918764	0.14211927	0.37869307
2012/11/2	15.04	14.36	15.07	14.28	21216045	3	0.844297	0.13411725	0.021585777
2012/11/5	14.59	14.63	14.75	14.38	18833909	2	0.22403258	0.057316214	0.7186512
2012/11/6	14.83	14.57	14.85	14.47	13228409	3	0.55700165	0.27042225	0.17257607
2012/11/7	14.34	13.78	14.37	13.7	28188519	4	0.56973505	0.35007825	0.080186665
2012/11/8	13.87	13.06	13.93	12.97	37540077	2	0.47940922	0.02612763	0.49446318
2012/11/9	13.15	13.39	13.67	12.91	33137967	3	0.6216904	0.023554727	0.35475484
2012/11/12	13.64	13.24	13.65	13.09	18527030	2	0.4182546	0.056564085	0.52518123
2012/11/13	13.1	13.24	13.51	13.01	18714088	5	0.5662328	0.059712857	0.37405428
2012/11/14	13.33	13.02	13.4	13	16918792	3	0.47925028	0.13218737	0.38856235
2012/11/15	13.05	12.62	13.12	12.51	28112056	2	0.89457345	0.05556248	0.049864106
2012/11/16	12.61	12.7	12.78	11.91	44930252	1	0.8678265	0.06911818	0.0630553
2012/11/19	13.16	14.05	14.12	13.13	29176652	4	0.27006194	0.2321921	0.497746
2012/11/20	14.28	13.88	15.51	13.66	22906806	7	0.5097955	0.08479314	0.40541133
2012/11/21	14	13.91	14.11	13.73	13240795	1	0.6716873	0.11879092	0.20952179
2012/11/23	14.11	14.26	14.28	13.94	9738065	1	0.60369486	0.05960171	0.33670342
2012/11/26	14.42	14.9	14.92	14.34	22404298	3	0.5601603	0.0337557	0.40608403
2012/11/27	14.91	14.73	14.94	14.57	18955234	4	0.67538893	0.07009058	0.25452054
2012/11/28	14.47	14.67	14.77	14.29	18519191	2	0.4759511	0.03886	0.48518893
2012/12/4	14.63	14.42	14.63	14.28	19652237	4	0.25912967	0.29015222	0.45071808
2012/12/5	14.17	13.09	14.18	13.09	36819185	2	0.7693615	0.13588351	0.09475501
2012/12/6	12.74	13.39	13.61	12.37	41823059	8	0.3760263	0.19848683	0.4254869
2012/12/7	13.61	12.89	13.68	12.78	27988293	1	0.031741064	0.9205737	0.047685347
2012/12/10	12.6	12.77	13.08	12.48	22362559	5	0.4646132	0.3077926	0.22759414
2012/12/11	13.13	13.18	13.48	13.04	21037756	3	0.5159504	0.33224097	0.15180862
2012/12/12	13.41	13.1	13.42	13	17343894	3	0.47315988	0.30192497	0.22491513
2012/12/17	12.03	12.38	12.42	11.75	26869029	4	0.60971284	0.15400083	0.23628631
2012/12/18	12.6	12.92	12.95	12.43	22230362	4	0.61490977	0.038592823	0.3464974
2012/12/19	12.83	12.65	12.91	12.62	15943141	3	0.138969	0.4602703	0.40076074
2012/12/20	12.78	12.48	12.79	12.38	16986997	2	0.91835773	0.038476888	0.04316543
2012/12/24	12.43	12.43	12.57	12.38	6275120	1	0.07889921	0.14609982	0.77500093
2012/12/26	12.39	12.17	12.4	12.1	10739501	2	0.6155822	0.17741886	0.20699888
2012/12/27	12.19	12.24	12.29	11.87	16146587	3	0.31942663	0.08100814	0.59956527
2012/12/28	12.07	12.05	12.22	12	12458115	1	0.41407898	0.045145843	0.5407752
2012/12/31	12.08	12.86	12.97	12.03	23202165	3	0.40193203	0.13062339	0.46744457
2013/1/3	13.42	13.21	13.48	13.17	12457760	3	0.38285604	0.3723543	0.24478967
2013/1/4	13.03	12.67	13.09	12.63	21116100	3	0.6592626	0.244494	0.09624342
2013/1/7	12.49	12.56	12.75	12.25	17237398	3	0.43446526	0.27789366	0.28764114
2013/1/8	12.75	12.61	12.85	12.47	16237608	1	0.019802717	0.008220535	0.9719767
2013/1/14	11.8	11.77	11.97	11.65	26040750	1	0.83678406	0.10469386	0.058522046
2013/1/15	11.65	11.2	11.67	11.11	30978767	7	0.29914013	0.14769508	0.55316484
2013/1/16	11.52	11.92	12.04	11.44	24519615	2	0.039874606	0.02195328	0.93817216
2013/1/17	12.08	11.8	12.09	11.78	16052095	2	0.62448335	0.054579295	0.3209374
2013/1/22	11.87	11.88	11.99	11.59	16128528	5	0.50434536	0.1578052	0.33784944
2013/1/23	12.02	12.21	12.24	11.88	22232471	10	0.7388257	0.106600426	0.15457392
2013/1/24	10.28	9.94	10.48	9.93	51888775	6	0.33847162	0.15771453	0.50381386
2013/1/25	9.98	9.56	10.14	9.39	42653526	8	0.549336	0.071368724	0.3792953
2013/1/28	9.49	9.92	10.04	9.42	27873491	4	0.60944235	0.1922344	0.1983233
2013/1/30	10.17	10.17	10.37	10.08	14717980	1	0.8709046	0.059693288	0.06940213
2013/2/1	10.25	10.05	10.26	9.86	19196848	1	0.9082141	0.024925966	0.0668599
2013/2/4	10.06	9.65	10.13	9.64	16931445	1	0.9230522	0.044252332	0.03269542
2013/2/5	9.71	10.2	10.27	9.64	20330063	2	0.86489606	0.05659972	0.07850425
2013/2/6	10.15	10.18	10.51	10.01	21035785	3	0.6891804	0.2878702	0.022949426
2013/2/8	10.87	10.91	11.04	10.74	22529866	3	0.47370362	0.37434736	0.15194899
2013/2/11	10.96	11.08	11.26	10.85	18170425	2	0.62656677	0.3541911	0.019242093
2013/2/12	11.07	10.66	11.17	10.65	21604505	2	0.70742536	0.0801314	0.2124433
2013/2/13	10.63	10.62	10.86	10.49	16924996	5	0.2359101	0.20917678	0.5549131
2013/2/19	10.41	10.37	10.47	10.15	15487334	2	0.5264615	0.025925523	0.447613
2013/2/25	10.15	9.76	10.2	9.75	13117898	1	0.87856966	0.106333874	0.01509642
2013/2/26	9.8	9.98	10.07	9.58	17822423	1	0.93479466	0.039785814	0.025419574
2013/2/27	9.96	9.82	10.1	9.68	20905531	2	0.43186212	0.5337927	0.03434523
2013/2/28	9.8	9.71	9.94	9.71	11116028	1	0.85458463	0.13381498	0.011600435
2013/3/1	9.59	9.32	9.59	9.3	19544287	1	0.8738304	0.115705796	0.010463856
2013/3/4	9.22	8.95	9.24	8.91	20562691	1	0.036408342	0.01768844	0.9459033
2013/3/5	9	9.34	9.49	8.97	22548015	6	0.5130109	0.39461887	0.09237019
2013/3/6	9.46	9.15	9.49	9.1	16363743	4	0.5303061	0.21280724	0.2568867
2013/3/7	9.11	9.32	9.37	8.98	16638398	1	0.1282302	0.035473797	0.83629596
2013/3/8	9.29	9.36	9.5	9.25	13815814	2	0.9042971	0.06728389	0.028419048
2013/3/11	9.29	9.58	9.62	9.13	16474783	3	0.55369145	0.08088687	0.36542165
2013/3/12	9.5	9.25	9.62	9.21	16533808	3	0.6671121	0.31729627	0.015591673
2013/3/13	9.25	9.24	9.46	9.14	14389219	1	0.5117266	0.018107118	0.4701662
2013/3/14	9.4	9.39	9.47	9.32	10750828	3	0.5342111	0.07689378	0.38889512
2013/3/19	10.36	10.18	10.41	9.96	18718733	1	0.45732763	0.03131992	0.5113524
2013/3/20	10.28	10.09	10.29	10	10929598	2	0.53158337	0.28224328	0.18617336
2013/3/25	10.54	10.5	10.73	10.44	17807602	2	0.83047485	0.062029235	0.107495934
2013/3/27	10.25	10.09	10.26	10.04	11623487	1	0.86189616	0.055625275	0.08247859
2013/3/28	10.01	9.75	10.08	9.72	15574723	1	0.7674228	0.1973571	0.0352201
2013/4/1	9.73	9.26	9.79	9.22	13795202	2	0.3892801	0.11844051	0.4922794
2013/4/2	9.22	9.29	9.59	9.17	18649096	2	0.4619291	0.03695874	0.5011121
2013/4/3	9.35	9.37	9.56	9.31	12883821	1	0.92344826	0.053141993	0.02340973
2013/4/4	9.44	9.22	9.48	9.13	12765029	1	0.9237181	0.057669085	0.018612875
2013/4/8	9.12	9.17	9.21	9.03	10683094	2	0.720484	0.11934166	0.16017438
2013/4/9	9.17	9.19	9.25	9.04	10909171	1	0.7324718	0.05050242	0.21702573
2013/4/10	9.23	9.5	9.55	9.16	13369846	2	0.46263775	0.07258325	0.46477896
2013/4/11	9.43	9.46	9.59	9.34	11699081	3	0.62074035	0.35345924	0.025800405
2013/4/17	8.95	8.33	8.97	8.16	33630797	1	0.69759035	0.027736552	0.2746731
2013/4/18	8.41	7.95	8.44	7.86	23672170	4	0.413709	0.1200098	0.46628118
2013/4/19	7.8	7.89	8.22	7.7	21630475	3	0.56820303	0.0489869	0.38281003
2013/4/22	7.97	8.18	8.31	7.92	15271434	3	0.20365596	0.09145973	0.70488435
2013/4/23	8.37	8.45	8.53	8.19	18496158	4	0.8088294	0.1131799	0.0779906
2013/4/24	8	8.43	8.77	7.96	34277609	4	0.3526438	0.27317497	0.37418127
2013/4/25	8.63	8.53	8.73	8.48	13681215	3	0.2112435	0.31551588	0.47324058
2013/4/26	8.58	8.84	8.9	8.52	27217949	2	0.8430309	0.10119335	0.0557757
2013/4/29	8.96	9.31	9.43	8.94	22768940	2	0.1820034	0.062335066	0.75566155
2013/4/30	9.48	9.76	9.85	9.38	24506982	3	0.87414765	0.1069412	0.018911114
2013/5/1	9.82	9.63	9.83	9.46	18049279	4	0.59008384	0.33641857	0.073497556
2013/5/2	9.72	9.86	9.97	9.68	14999234	1	0.34870774	0.269283	0.3820093
2013/5/3	10.06	10.02	10.13	9.99	12829211	1	0.89149255	0.09585462	0.012652773
2013/5/6	10.22	10.4	10.45	10.17	17656752	3	0.33870968	0.16255246	0.4987379
2013/5/7	10.55	10.32	10.58	10.15	17185826	2	0.51516914	0.44075	0.044080887
2013/5/8	10.34	10.51	10.56	10.22	16741560	2	0.5111975	0.25412416	0.23467836
2013/5/9	10.48	10.37	10.59	10.32	13928899	1	0.428121	0.15758643	0.41429257
2013/5/14	10.26	9.91	10.31	9.84	15839824	1	0.7504227	0.15837407	0.09120323
2013/5/15	9.74	9.37	9.8	9.14	25683158	2	0.41754493	0.24064803	0.34180704
2013/5/16	9.17	9.57	9.69	9.01	21493167	2	0.5391293	0.04672671	0.414144
2013/5/20	9.48	9.87	9.97	9.41	15936816	1	0.23325917	0.74041325	0.02632756
2013/5/22	9.91	9.82	10.07	9.7	15745635	1	0.11514977	0.03154533	0.85330486
2013/5/23	9.62	9.84	9.99	9.62	12537936	1	0.90988576	0.03877404	0.051340185
2013/5/28	10.12	9.82	10.16	9.8	13663179	2	0.5502447	0.4237869	0.025968388
2013/5/29	9.77	9.94	10.04	9.75	11760963	1	0.38893956	0.45339108	0.15766935
2013/5/30	9.97	10.18	10.29	9.93	12552222	1	0.8760452	0.11067957	0.013275228
2013/5/31	10.21	10.12	10.38	10.11	13067676	1	0.34653535	0.51108307	0.14238153
2013/6/3	10.15	10.15	10.21	9.86	13175665	2	0.11780612	0.16192947	0.7202644
2013/6/5	9.97	9.95	10.15	9.9	10308490	1	0.75136477	0.082038574	0.1665967
2013/6/6	9.96	9.71	10.02	9.56	14774923	2	0.18981566	0.34940657	0.46077776
2013/6/7	9.64	9.83	9.88	9.51	14364826	1	0.095588334	0.8751821	0.029229615
2013/6/11	9.62	9.68	9.87	9.53	10194324	2	0.13251919	0.44950646	0.41797432
2013/6/13	9.5	9.62	9.67	9.37	10099092	4	0.61501354	0.22365502	0.16133153
2013/6/21	9	8.82	9.05	8.63	16829170	2	0.66716564	0.18732813	0.14550625
2013/6/25	8.54	8.43	8.62	8.3	11193057	4	0.40172142	0.06469342	0.5335852
2013/6/26	8.48	8.27	8.51	8.18	13088762	1	0.898867	0.08387175	0.017261224
2013/6/27	8.31	8.12	8.39	8.11	11734600	2	0.78545	0.04945316	0.16509679
2013/7/1	8.44	8.67	8.78	8.38	13904204	1	0.104216315	0.54000145	0.35578224
2013/7/2	8.69	9	9.11	8.68	16643113	1	0.31358498	0.07474711	0.6116679
2013/7/8	9.06	8.88	9.09	8.72	10432375	1	0.25577125	0.26143318	0.48279548
2013/7/9	8.82	9.14	9.18	8.71	12549966	2	0.48636505	0.48400262	0.029632336
2013/7/10	9.04	9.08	9.22	8.99	9970138	1	0.40765843	0.5019061	0.09043536
2013/7/11	9.16	9.31	9.35	9.1	11600975	3	0.14148617	0.074473806	0.78404
2013/7/16	9.29	9.42	9.44	9.2	7617346	1	0.9136661	0.019158797	0.067175135
2013/7/17	9.4	9.42	9.49	9.35	7091064	1	0.9218385	0.04578964	0.03237184
2013/7/18	9.53	9.47	9.58	9.43	7777683	1	0.6495739	0.060536478	0.28988957
2013/7/22	9.39	9.28	9.4	9.25	7271905	2	0.50058985	0.24218516	0.25722495
2013/7/23	9.27	9.02	9.3	9.01	9407814	5	0.5403809	0.31081745	0.14880162
2013/7/24	9.73	9.79	9.93	9.6	21050187	4	0.5059322	0.35212508	0.14194264
2013/7/25	9.79	9.71	9.82	9.62	8178860	6	0.3560861	0.18542583	0.45848808
2013/7/26	9.6	9.8	9.8	9.57	7115630	2	0.800107	0.12598006	0.07391295
2013/7/29	9.8	10.05	10.12	9.77	8814022	2	0.80961585	0.14029494	0.050089177
2013/7/30	10.12	10.24	10.38	10.1	11010899	1	0.6219209	0.11082197	0.2672572
2013/7/31	10.3	10.22	10.39	10.1	11488900	1	0.8844798	0.051042277	0.064477965
2013/8/1	10.33	10.36	10.37	10.24	7294178	2	0.45313564	0.058175273	0.48868906
2013/8/2	10.41	10.57	10.58	10.36	9695154	1	0.8454919	0.035055734	0.11945233
2013/8/5	10.65	10.82	10.86	10.56	11307912	1	0.41359785	0.48202306	0.10437908
2013/8/6	10.77	10.67	10.91	10.56	11809093	2	0.26078933	0.2874846	0.45172602
2013/8/7	10.62	10.66	10.73	10.55	10635261	1	0.859943	0.07034015	0.06971684
2013/8/9	10.54	10.39	10.61	10.36	9451904	1	0.93142486	0.04449615	0.024079015
2013/8/13	10.98	11.65	11.83	10.88	31220429	3	0.43927547	0.10788878	0.4528358
2013/8/14	11.94	11.97	12.17	11.78	26793605	7	0.6576786	0.09609388	0.2462275
2013/8/15	11.89	11.94	12.1	11.63	17274963	4	0.58986807	0.06924902	0.34088293
2013/8/19	12.17	12.3	12.51	12.16	18128174	2	0.5027826	0.23542993	0.26178753
2013/8/20	12.37	12.06	12.4	12.05	12718777	4	0.20187491	0.07605629	0.72206885
2013/8/21	12.15	12.1	12.27	12.06	11815580	3	0.7497678	0.079170845	0.17106138
2013/8/22	12.2	12.13	12.22	11.96	8669317	2	0.6912364	0.283799	0.024964636
2013/8/27	11.95	11.61	12.11	11.53	15068218	1	0.9390726	0.031533897	0.029393481
2013/8/28	11.52	11.69	11.87	11.52	10861444	1	0.79694426	0.06286872	0.14018708
2013/8/29	11.72	11.72	11.89	11.7	8454973	1	0.783772	0.19955617	0.016671918
2013/9/4	12	11.97	12.1	11.89	12236672	2	0.3907282	0.07986225	0.52940947
2013/9/5	12.03	11.85	12.04	11.79	8348169	2	0.89165115	0.07704003	0.0313088
2013/9/9	12.2	12.24	12.3	12.14	12004896	1	0.6585831	0.08359608	0.25782084
2013/9/10	12.24	11.83	12.29	11.64	26314428	3	0.57787937	0.40125215	0.020868428
2013/9/11	10.84	10.87	11.08	10.76	31712886	3	0.6497693	0.11384667	0.23638402
2013/9/12	10.89	11.04	11.14	10.81	14366516	1	0.22754362	0.6866763	0.08578008
2013/9/16	10.63	10.24	10.65	10.13	19424286	1	0.8122696	0.05198161	0.13574879
2013/9/17	10.16	10.42	10.58	10.14	14217192	8	0.325561	0.26689026	0.40754876
2013/9/19	10.97	11.03	11.16	10.92	14321462	1	0.5598713	0.41255715	0.027571525
2013/9/20	11.23	10.86	11.25	10.81	21014197	1	0.63809854	0.11473955	0.24716192
2013/9/23	11.88	11.69	11.91	11.4	27096208	3	0.2529367	0.60115343	0.14590985
2013/9/24	11.84	11.63	11.86	11.58	12901860	4	0.25135362	0.46125817	0.28738827
2013/9/25	11.63	11.36	11.65	11.36	11240103	1	0.49473044	0.49396682	0.011302713
2013/9/26	11.52	11.53	11.61	11.44	8300802	2	0.66613364	0.054309405	0.27955693
2013/10/2	11.51	11.65	11.73	11.44	10218213	2	0.4686777	0.036787547	0.49453476
2013/10/3	11.68	11.43	11.75	11.33	10476127	1	0.894645	0.07953702	0.025817994
2013/10/4	11.44	11.41	11.47	11.26	9201717	1	0.9345671	0.038678486	0.02675438
2013/10/7	11.54	11.58	11.76	11.5	11086670	1	0.6151934	0.11118929	0.27361733
2013/10/8	11.66	11.34	11.69	11.32	10234876	2	0.42551637	0.02963664	0.544847
2013/10/9	11.47	11.54	11.58	11.24	10340236	1	0.013967873	0.018416338	0.96761584
2013/10/10	11.71	11.65	11.75	11.56	9813733	3	0.89077157	0.08619944	0.02302899
2013/10/14	11.66	11.88	11.93	11.64	9276534	1	0.93485737	0.043169975	0.0219727
2013/10/16	12.05	12.06	12.11	11.99	8857223	1	0.53214365	0.42619893	0.041657504
2013/10/17	12.02	12.18	12.19	12.01	8944990	1	0.926588	0.037683852	0.035728168
2013/10/18	12.23	12.34	12.35	12.22	10228743	2	0.5084203	0.3695006	0.12207912
2013/10/22	12.96	12.73	13.04	12.31	18995236	2	0.90644276	0.041034166	0.052523095
2013/10/23	12.7	12.91	12.94	12.7	11133678	2	0.839304	0.09770428	0.062991805
2013/10/24	12.91	13.16	13.18	12.82	12283362	1	0.94446015	0.034731098	0.020808736
2013/10/25	13.14	12.95	13.21	12.92	11966505	1	0.09273766	0.865606	0.041656278
2013/10/28	13.06	13.09	13.13	12.85	14244044	6	0.39421955	0.16683544	0.43894494
2013/10/29	13.31	12.61	13.42	12.54	22548872	3	0.30557695	0.14442946	0.5499936
2013/10/30	12.72	12.91	13	12.63	12517318	5	0.29180312	0.30245185	0.40574503
2013/11/1	12.88	12.73	12.91	12.59	9691573	1	0.54108113	0.43354514	0.025373762
2013/11/4	12.77	12.97	12.98	12.69	8676409	1	0.043271635	0.02375747	0.9329709
2013/11/5	12.9	12.93	13.05	12.84	9391326	1	0.04112591	0.017808199	0.9410659
2013/11/6	12.99	12.88	13.02	12.78	7460519	4	0.4976644	0.377332	0.12500358
2013/11/7	12.83	12.57	12.96	12.57	9309980	1	0.8394595	0.14953431	0.011006189
2013/11/8	12.65	12.86	12.88	12.58	9889882	2	0.060445316	0.8578088	0.08174588
2013/11/11	12.84	12.81	12.9	12.64	8090822	3	0.07448906	0.31732467	0.6081863
2013/11/12	12.76	12.84	12.98	12.74	7277666	2	0.03165414	0.023962464	0.9443833
2013/11/13	12.77	12.87	12.92	12.73	6986345	3	0.6713939	0.10249028	0.22611582
2013/11/14	12.94	13.13	13.17	12.91	10008490	1	0.39634323	0.560489	0.04316777
2013/11/19	12.81	12.83	12.96	12.77	7396988	1	0.61530465	0.27649662	0.108198754
2013/11/20	12.82	12.66	12.86	12.64	6873146	1	0.8964753	0.031467818	0.07205686
2013/11/21	12.76	12.88	12.89	12.62	9284785	1	0.14876316	0.020245312	0.83099157
2013/11/22	12.83	12.84	12.92	12.79	7252882	1	0.67224467	0.3053175	0.022437772
2013/11/25	12.88	12.98	13.05	12.88	8162701	3	0.6282864	0.29677406	0.07493949
2013/11/26	12.99	13.32	13.42	12.99	13589260	1	0.7733413	0.13388732	0.09277131
2013/11/27	13.43	13.77	13.77	13.42	12828079	4	0.67581654	0.27816296	0.046020515
2013/11/29	13.9	14.13	14.21	13.84	11353916	3	0.8574223	0.052288394	0.090289354
2013/12/3	14.21	14.5	14.5	14.19	15977418	2	0.89832455	0.061050154	0.040625345
2013/12/5	14.72	14.55	14.81	14.5	15906061	1	0.43831235	0.5479752	0.013712411
2013/12/9	14.3	14.5	14.61	14.3	11378451	1	0.040065456	0.9335838	0.026350763
2013/12/10	14.4	14.47	14.55	14.31	9434633	3	0.892127	0.039453596	0.06841945
2013/12/11	14.52	14.32	14.66	14.26	12785322	1	0.44278413	0.5472269	0.009988902
2013/12/12	14.35	14.29	14.46	14.27	9274940	1	0.7879713	0.04703352	0.16499513
2013/12/13	14.37	14.07	14.37	14.05	11808403	2	0.8530042	0.10101592	0.04597987
2013/12/16	14.09	14.18	14.37	14.09	10016255	1	0.91817987	0.033565193	0.048254948
2013/12/17	14.12	14.09	14.25	14.03	8121883	1	0.9325423	0.04178504	0.025672613
2013/12/18	13.9	13.94	13.97	13.51	20019525	2	0.8585724	0.07089144	0.07053614
2013/12/20	13.75	13.88	13.97	13.73	14234716	1	0.9127279	0.028733255	0.058538873
2013/12/23	14.56	14.63	14.65	14.37	17753807	3	0.63779974	0.32872084	0.033479396
2013/12/24	14.62	14.55	14.7	14.49	5980842	1	0.8500377	0.029243546	0.120718785
2013/12/30	14.18	14.08	14.2	14	8833377	1	0.6482332	0.053456496	0.29831034
2013/12/31	14.06	14.31	14.32	14.06	7917083	1	0.20913063	0.77323323	0.017636143
2014/1/2	14.12	14.03	14.17	13.99	8307539	1	0.81307137	0.16896929	0.017959334
2014/1/3	14.02	13.59	14.05	13.57	13865515	2	0.4786393	0.034683652	0.48667702
2014/1/7	13.71	13.56	13.77	13.48	11377006	1	0.769801	0.16492242	0.06527658
2014/1/9	13.8	13.43	13.8	13.39	9913317	1	0.91365814	0.039644144	0.046697743
2014/1/10	13.55	13.3	13.59	13.24	10838490	3	0.70527524	0.22689128	0.067833476
2014/1/13	13.2	13.4	13.65	13.2	13550709	1	0.3809369	0.23992771	0.37913546
2014/1/15	14.04	14.18	14.28	13.97	13763437	2	0.6707475	0.040558748	0.2886937
2014/1/16	14.09	14.07	14.16	13.97	8151629	3	0.77910304	0.16576992	0.05512703
2014/1/22	13.95	13.97	14.17	13.84	13516116	1	0.26199973	0.5478717	0.19012861
2014/1/23	13.91	14.13	14.15	13.73	14346031	4	0.56732464	0.16390035	0.26877505
2014/1/27	13.92	13.93	14.09	13.76	15087736	2	0.52904695	0.0344725	0.43648058
2014/1/28	12.44	12.36	12.66	12.2	37009491	6	0.5031007	0.14127141	0.3556279
2014/1/29	12.27	12.16	12.39	12.08	17902189	6	0.42396882	0.22632144	0.34970972
2014/1/30	12.22	12.12	12.36	12.01	24131649	1	0.8284414	0.04956133	0.12199724
2014/1/31	11.96	12.15	12.18	11.9	16465665	1	0.40885824	0.09116777	0.49997395
2014/2/3	12.22	12.18	12.4	12.1	13705873	1	0.21284662	0.76736164	0.019791694
2014/2/4	12.34	12.44	12.47	12.23	13715155	2	0.8277002	0.15098748	0.021312356
2014/2/5	12.36	12.58	12.67	12.35	11540851	2	0.024340771	0.025994647	0.9496646
2014/2/7	13	12.94	13.06	12.86	13176301	1	0.5659897	0.21945278	0.21455754
2014/2/10	12.9	13.28	13.38	12.88	12308288	4	0.514083	0.3825816	0.103335425
2014/2/11	13.33	13.52	13.59	13.29	10030234	3	0.66473085	0.122599214	0.21266991
2014/2/12	13.56	13.52	13.65	13.42	10979741	2	0.8810194	0.064586535	0.054394037
2014/2/13	13.48	13.82	13.84	13.46	10938196	1	0.36895084	0.2675508	0.36349836
2014/2/14	13.75	13.81	13.88	13.71	9724007	1	0.11909141	0.8626899	0.01821864
2014/2/18	13.88	13.88	14.07	13.87	9259399	1	0.13875222	0.033722207	0.8275256
2014/2/19	13.84	13.57	13.91	13.46	11077559	1	0.9263857	0.03497999	0.038634244
2014/2/20	13.42	13.35	13.56	13.27	10868982	3	0.45674136	0.15761685	0.3856418
2014/2/21	13.41	13.14	13.47	13.12	9903193	1	0.3789152	0.53281206	0.08827275
2014/2/24	13.06	13.22	13.31	13.04	10135383	2	0.46451154	0.3161314	0.21935707
2014/2/25	13.29	13.03	13.29	12.99	8251273	1	0.9305521	0.04049173	0.028956164
2014/2/27	12.85	13.23	13.27	12.81	10605129	1	0.84259933	0.07199434	0.085406356
2014/3/5	13.34	13.39	13.48	13.28	7102358	1	0.910004	0.07554367	0.014452377
2014/3/6	13.41	13.34	13.47	13.24	6332715	2	0.72883415	0.22309783	0.04806799
2014/3/10	13.25	13.34	13.43	13.25	6236914	2	0.45989126	0.033446644	0.5066621
2014/3/11	13.5	13.53	13.62	13.4	9906677	1	0.3501104	0.23933794	0.4105516
2014/3/18	13.16	13.36	13.38	13.14	7450577	2	0.50380063	0.45071995	0.045479417
2014/3/19	13.39	13.35	13.53	13.27	7996733	2	0.47567785	0.031346712	0.49297547
2014/3/24	13.61	13.64	13.68	13.49	12559176	2	0.5906071	0.3855522	0.023840722
2014/3/25	13.72	13.84	13.87	13.65	9956036	2	0.8923391	0.075874984	0.031785898
2014/3/26	13.9	13.66	13.99	13.63	10530916	2	0.87680686	0.05867368	0.064519435
2014/3/27	13.67	13.58	13.72	13.49	7877778	1	0.5084275	0.055986755	0.43558574
2014/3/28	13.61	13.55	13.63	13.46	7068978	2	0.107753165	0.7270992	0.16514763
2014/3/31	13.64	13.55	13.69	13.52	5957782	2	0.12896901	0.7041624	0.1668686
2014/4/2	13.75	13.76	13.79	13.68	6387115	8	0.41381332	0.365717	0.22046967
2014/4/3	13.72	13.62	13.76	13.58	5774737	2	0.085573	0.7704884	0.14393859
2014/4/4	13.66	13.37	13.67	13.33	9778646	2	0.922165	0.052838013	0.024997007
2014/4/7	13.24	13.08	13.34	13.02	10250516	3	0.33460882	0.038209286	0.6271819
2014/4/8	13.14	13.07	13.17	12.91	8684407	1	0.376355	0.021946777	0.6016982
2014/4/9	13.05	13.32	13.33	13.02	7312505	1	0.93410575	0.047185816	0.018708376
2014/4/14	13.02	13.01	13.03	12.85	7305003	1	0.24290124	0.27423722	0.48286155
2014/4/17	12.95	13.13	13.23	12.92	10086672	1	0.78241736	0.16759337	0.049989287
2014/4/22	13.25	13.37	13.37	13.18	7201111	2	0.4614386	0.48546192	0.053099476
2014/4/23	13.28	13.12	13.35	13.11	9412480	8	0.2443907	0.28880695	0.46680236
2014/4/24	14.67	14.66	14.74	14.41	26993490	13	0.46852466	0.3127256	0.21874975
2014/4/25	14.54	14.81	14.81	14.52	13844013	4	0.5881041	0.08878149	0.32311442
2014/4/28	14.84	15.6	15.66	14.83	23834137	5	0.45849258	0.34771314	0.19379428
2014/4/30	15.55	15.45	15.79	15.44	16139441	2	0.19028	0.6591481	0.15057191
2014/5/5	15.46	15.84	15.84	15.45	10008699	3	0.33497223	0.09430784	0.5707199
2014/5/8	15.51	15.5	15.76	15.44	8157473	1	0.93535554	0.039266024	0.025378408
2014/5/9	15.37	15.41	15.44	15.22	10381509	6	0.30366966	0.11991345	0.5764169
2014/5/12	15.48	15.67	15.7	15.48	7574251	2	0.07599464	0.8397685	0.084236905
2014/5/15	15.74	15.53	15.8	15.5	8183686	1	0.061349273	0.89940846	0.03924225
2014/5/16	15.52	15.84	15.84	15.4	9800339	2	0.5155361	0.0305513	0.45391253
2014/5/19	15.85	16.09	16.19	15.83	11237928	1	0.027157538	0.5897941	0.38304836
2014/5/20	16.09	16.09	16.15	15.95	8299732	2	0.60109854	0.063066706	0.3358347
2014/5/21	16.06	16.15	16.17	16	7021664	1	0.91767347	0.05764051	0.02468607
2014/5/22	16.16	16.19	16.28	16.07	7156763	2	0.07407959	0.33917466	0.5867458
2014/5/23	16.19	16.43	16.45	16.16	8255316	3	0.5689197	0.40852365	0.022556616
2014/5/28	16.86	16.78	16.99	16.78	11197092	1	0.40914032	0.111689456	0.47917023
2014/5/29	16.92	17.19	17.24	16.92	13349622	5	0.41237593	0.29289153	0.2947325
2014/5/30	17.28	17.1	17.5	16.96	20048504	2	0.48505956	0.49968335	0.015257087
2014/6/2	17.14	16.95	17.17	16.73	13149270	2	0.07625207	0.08576385	0.8379841
2014/6/3	16.94	17.27	17.31	16.94	10418117	4	0.3034107	0.06467308	0.6319162
2014/6/5	17.58	17.62	17.69	17.45	10653582	1	0.9211897	0.03701881	0.041791413
2014/6/6	17.71	17.55	17.76	17.51	12444887	4	0.2734408	0.38655892	0.34000027
2014/6/9	17.67	17.92	17.97	17.44	74772959	6	0.5357829	0.20523435	0.25898272
2014/6/10	18.18	18.06	18.26	17.89	62456975	6	0.5197552	0.09501252	0.3852323
2014/6/12	18.01	17.57	18.03	17.47	54407287	2	0.119638525	0.8138323	0.066529214
2014/6/13	17.55	17.32	17.61	17.22	54206612	1	0.9329891	0.03677249	0.03023842
2014/6/16	17.38	17.55	17.69	17.36	34969622	1	0.7183533	0.1436392	0.13800745
2014/6/19	17.57	17.46	17.57	17.33	35423532	1	0.245217	0.68889916	0.06588384
2014/6/20	17.46	17.23	17.64	17.22	88578875	2	0.689876	0.28400376	0.02612025
2014/6/23	17.33	17.21	17.4	17.15	43539287	1	0.88969845	0.02112951	0.08917201
2014/6/24	17.19	17.07	17.43	17.05	38894434	1	0.9187816	0.066944815	0.014273602
2014/6/25	17.05	17.09	17.17	16.91	36631760	3	0.10686859	0.49199474	0.40113667
2014/6/27	17.2	17.49	17.5	17.19	50894644	2	0.5439895	0.42724165	0.028768849
2014/7/1	17.88	17.88	18.02	17.78	38037121	1	0.9044594	0.07497093	0.020569691
2014/7/3	17.92	18.01	18.02	17.8	22886359	5	0.63010603	0.22726297	0.14263102
2014/7/7	18.03	18.49	18.5	18.02	54570619	1	0.40768978	0.5570479	0.035262324
2014/7/8	18.57	18.34	18.7	17.98	65074661	3	0.36176768	0.034338064	0.6038943
2014/7/9	18.36	18.35	18.49	18.19	36236232	3	0.42498362	0.22749631	0.34752008
2014/7/10	17.94	18.26	18.39	17.88	39570082	5	0.39564627	0.03637	0.56798375
2014/7/11	18.34	18.3	18.47	18.21	33914154	3	0.2102368	0.03193885	0.75782424
2014/7/14	18.46	18.61	18.72	18.41	42575961	3	0.6680077	0.08809658	0.24389566
2014/7/15	18.74	18.19	18.77	18.18	52974407	1	0.45242852	0.5080752	0.039496228
2014/7/17	18.26	17.77	18.32	17.64	56733209	4	0.628762	0.11908502	0.25215298
2014/7/18	17.9	18.11	18.18	17.75	49301565	1	0.8951618	0.08171383	0.023124382
2014/7/21	18.25	17.98	18.25	17.93	38644135	2	0.7589839	0.2021667	0.03884939
2014/7/22	18.17	18.18	18.22	18.03	49090426	7	0.52863854	0.033295482	0.43806598
2014/7/23	18.35	18.8	18.97	18.29	90553266	8	0.41098446	0.39312795	0.19588761
2014/7/24	18.76	18.76	18.83	18.6	45397505	6	0.4614453	0.2888021	0.24975258
2014/7/25	18.71	18.92	18.96	18.66	42670488	2	0.87643325	0.09957461	0.023992114
2014/7/29	19.33	19.09	19.36	19.06	42823320	2	0.7648078	0.16543904	0.06975312
2014/7/30	19.11	19.04	19.17	18.92	32820948	2	0.45997298	0.0977407	0.44228634
2014/7/31	18.79	18.4	18.86	18.33	56011277	1	0.02892537	0.009739337	0.9613353
2014/8/1	18.22	18.53	18.65	18.2	48106779	4	0.067351796	0.19774878	0.7348994
2014/8/5	18.34	18.28	18.42	18.09	55726491	5	0.48735636	0.042443085	0.47020054
2014/8/6	18.19	18.24	18.37	18.18	36470299	2	0.89288956	0.090802535	0.016307931
2014/8/11	18.43	18.61	18.64	18.32	36373831	1	0.017491994	0.012907342	0.9696007
2014/8/13	18.65	18.93	18.93	18.63	31752828	3	0.89531326	0.08526575	0.01942098
2014/8/14	18.95	18.99	19.01	18.82	27995904	2	0.23321992	0.387638	0.37914202
2014/8/15	19.09	19.11	19.16	18.83	48566668	1	0.9487362	0.030820653	0.02044317
2014/8/19	19.47	19.75	19.79	19.45	68907841	2	0.42747667	0.53010684	0.042416528
2014/8/20	19.73	19.76	19.89	19.6	52013032	1	0.8709438	0.11772328	0.011332943
2014/8/21	19.76	19.76	19.85	19.64	33236081	2	0.6466337	0.32336825	0.029998083
2014/8/22	19.69	19.95	19.98	19.66	43668706	1	0.47106248	0.23080863	0.2981289
2014/8/26	19.97	19.84	19.99	19.83	32786749	2	0.9051457	0.07278162	0.022072662
2014/8/27	19.87	20.15	20.26	19.79	46636284	1	0.038661383	0.016235529	0.94510317
2014/8/28	20.01	20.18	20.31	20.01	67850210	1	0.92044884	0.062483776	0.017067341
2014/8/29	20.33	20.24	20.34	20.17	43036344	4	0.3570265	0.5687676	0.07420588
2014/9/3	20.39	19.35	20.42	19.26	124419956	4	0.48372468	0.027645204	0.48863012
2014/9/4	19.33	19.15	19.64	19.06	85177863	8	0.3162331	0.20089392	0.48287296
2014/9/5	19.32	19.36	19.46	19.19	57315005	7	0.32793882	0.15836753	0.51369363
2014/9/8	19.44	19.2	19.44	19.13	45914526	4	0.7178937	0.09906089	0.18304539
2014/9/9	19.39	19.11	20.39	18.65	188968299	10	0.65366876	0.09011928	0.25621197
2014/9/10	19.12	19.87	19.89	19.06	99914457	12	0.3323426	0.23442863	0.43322882
2014/9/11	19.72	19.97	19.98	19.52	61703948	6	0.30183485	0.39424777	0.30391735
2014/9/12	19.92	20.03	20.16	19.89	62377851	9	0.50101423	0.120912686	0.37807307
2014/9/15	20.32	20.02	20.38	19.98	60922636	4	0.57393867	0.09289253	0.3331688
2014/9/16	19.57	19.83	19.93	19.34	66538949	2	0.600155	0.25080875	0.14903627
2014/9/17	19.93	20.01	20.07	19.76	60572156	5	0.6008447	0.30146	0.097695306
2014/9/18	20.1	20.06	20.2	20.01	36684935	5	0.6489965	0.14948027	0.20152327
2014/9/19	20.19	19.86	20.2	19.74	64082802	3	0.33445558	0.08024848	0.5852959
2014/9/22	20.07	19.88	20.15	19.76	51828046	1	0.04284478	0.024761813	0.9323935
2014/9/23	19.77	20.28	20.35	19.75	62457203	1	0.9280535	0.031629294	0.040317215
2014/9/24	20.16	20.05	20.33	19.92	59683737	6	0.3628347	0.17312305	0.46404228
2014/9/25	19.74	19.08	19.79	19.05	99212535	4	0.4404189	0.20944391	0.35013717
2014/9/26	19.25	19.8	19.8	19.22	61969503	4	0.25466454	0.5181367	0.22719881
2014/9/29	19.28	19.64	19.72	19.27	48358424	1	0.93694395	0.026184058	0.03687204
2014/9/30	19.82	19.8	20	19.75	53825369	5	0.37985414	0.35008997	0.27005583
2014/10/1	19.76	19.41	19.79	19.29	50979438	3	0.35066846	0.3425102	0.30682135
2014/10/2	19.43	19.59	19.67	19.13	46901901	2	0.3398428	0.18015212	0.48000512
2014/10/3	19.48	19.52	19.67	19.38	43294537	2	0.5798201	0.28128165	0.1388982
2014/10/6	19.6	19.52	19.78	19.47	36634150	4	0.60523653	0.06648016	0.3282833
2014/10/7	19.47	19.3	19.65	19.3	41682271	3	0.5532164	0.066249214	0.38053444
2014/10/8	19.31	19.82	19.89	19.19	57154990	6	0.60776454	0.15397494	0.23826051
2014/10/9	20	19.87	20.21	19.77	76012441	7	0.2070634	0.2554142	0.53752244
2014/10/10	19.79	19.8	20.12	19.69	65815091	4	0.67459905	0.2747834	0.050617572
2014/10/13	19.95	19.57	20.06	19.57	53195148	2	0.6742317	0.31407312	0.011695175
2014/10/14	19.71	19.3	19.75	19.26	63219839	5	0.51960003	0.34558576	0.13481422
2014/10/15	19.11	19	19.4	18.41	99712880	2	0.05696792	0.90683913	0.036192935
2014/10/16	18.5	18.68	19.05	18.47	71780146	4	0.39946234	0.32643756	0.27410015
2014/10/20	19.19	19.56	19.61	19.17	65923560	5	0.36758	0.5301595	0.102260515
2014/10/21	20.37	20.23	20.37	19.93	93317209	10	0.30946818	0.43793672	0.25259513
2014/10/22	20.33	20.36	20.64	20.27	66985937	6	0.23482026	0.38730383	0.3778759
2014/10/23	20.64	20.82	20.88	20.52	69703727	4	0.44348878	0.3589444	0.19756684
2014/10/24	20.91	20.92	20.99	20.75	44285746	2	0.6264808	0.03058628	0.34293288
2014/10/27	20.83	20.89	20.99	20.79	33575985	2	0.45169207	0.14472736	0.40358055
2014/10/28	20.97	21.3	21.3	20.95	44559449	4	0.41076493	0.31608716	0.27314785
2014/10/29	21.28	21.45	21.46	21.21	52422678	3	0.24749438	0.6250672	0.1274385
2014/10/30	21.36	21.36	21.45	21.09	40432696	5	0.568178	0.26999208	0.16182998
2014/10/31	21.62	21.62	21.63	21.42	43558852	3	0.35050705	0.3314943	0.31799862
2014/11/3	21.67	21.97	22.19	21.62	51850856	4	0.47229868	0.32371536	0.20398599
2014/11/4	21.96	21.77	21.99	21.55	41338461	3	0.027888155	0.32544154	0.6466702
2014/11/5	21.89	21.83	21.94	21.65	34695092	2	0.57009065	0.09785309	0.33205628
2014/11/6	21.88	21.91	21.93	21.68	34394437	3	0.63205886	0.101024866	0.26691628
2014/11/7	21.92	21.99	22.06	21.87	31237676	1	0.62760365	0.3556858	0.016710594
2014/11/10	21.99	21.94	22.07	21.9	26990603	4	0.4699807	0.26500416	0.26501516
2014/11/11	21.91	22.16	22.17	21.83	27039663	5	0.5485078	0.042314686	0.40917754
2014/11/12	22.08	22.55	22.59	22.08	46248700	2	0.52654845	0.13242391	0.34102765
2014/11/13	22.68	22.94	23.1	22.63	59295310	8	0.53295135	0.3194204	0.14762814
2014/11/14	23.02	23.28	23.28	23	42988621	6	0.7557962	0.1714347	0.07276907
2014/11/17	23.3	23.23	24.05	23.06	46505601	1	0.44236398	0.29608354	0.26155254
2014/11/18	23.22	23.6	23.66	23.21	42716607	3	0.3274306	0.6324728	0.040096547
2014/11/19	23.59	23.4	23.67	23.18	41693807	2	0.51624364	0.11579601	0.3679604
2014/11/20	23.46	23.81	23.95	23.45	42799527	5	0.5495639	0.30236349	0.14807263
2014/11/21	24.11	23.82	24.13	23.74	56545658	1	0.3318272	0.64131546	0.026857408
2014/11/24	23.95	24.39	24.43	23.89	46178432	1	0.41116008	0.53475696	0.05408295
2014/11/25	24.5	24.14	24.67	24.1	67418118	2	0.38256776	0.24783039	0.36960185
2014/11/26	24.22	24.48	24.51	24.19	40234040	2	0.2338106	0.6052222	0.16096716
2014/11/28	24.55	24.47	24.58	24.25	24813038	3	0.5850716	0.07761846	0.33730993
2014/12/1	24.44	23.5	24.55	22.55	83375327	5	0.19739862	0.10070405	0.7018974
2014/12/2	23.11	23.39	23.67	22.92	59056541	5	0.42511067	0.35705066	0.21783862
2014/12/3	23.67	23.72	23.82	23.51	42561296	3	0.2939566	0.04903753	0.65700585
2014/12/4	23.68	23.6	24.03	23.56	41826869	3	0.5831197	0.06498357	0.35189673
2014/12/5	23.73	23.48	23.75	23.39	37853309	1	0.059053034	0.014424578	0.92652243
2014/12/8	23.26	22.83	23.39	22.64	57241451	2	0.03072747	0.01081872	0.9584539
2014/12/9	22.28	23.27	23.31	22.07	59979644	6	0.20113735	0.23256439	0.5662982
2014/12/10	23.34	22.73	23.45	22.62	44291075	4	0.5920652	0.07121094	0.33672386
2014/12/11	22.8	22.64	23.18	22.57	41199481	5	0.27596152	0.26654214	0.45749635
2014/12/12	22.35	22.2	22.7	22.13	55294242	3	0.60945255	0.090907566	0.29963988
2014/12/15	22.41	21.79	22.63	21.32	66952449	6	0.49001685	0.3221884	0.18779473
2014/12/16	21.33	21.41	22.27	21.3	60213091	5	0.41432896	0.37475026	0.21092081
2014/12/17	21.51	22.06	22.19	21.44	52822001	5	0.21767995	0.07961984	0.70270026
2014/12/18	22.7	22.9	22.9	22.4	58115649	5	0.54773486	0.33753523	0.11472986
2014/12/19	22.8	22.68	23.04	22.65	77769246	2	0.86373544	0.10689116	0.02937336
2014/12/22	22.77	22.97	23.11	22.73	42983036	1	0.04306083	0.9408903	0.016048964
2014/12/23	23.04	22.87	23.07	22.85	25694516	5	0.5604661	0.25876784	0.18076608
2014/12/24	22.88	22.74	22.91	22.74	14477978	1	0.113227375	0.8337424	0.05303023
2014/12/26	22.76	23.23	23.36	22.74	33376330	2	0.54981387	0.044715714	0.40547043
2014/12/29	23.18	23.21	23.43	23.16	27403882	3	0.5088656	0.47077397	0.02036042
2014/12/30	23.14	22.86	23.21	22.76	28898816	1	0.86204463	0.05280871	0.085146695
2014/12/31	22.94	22.33	23.02	22.29	40897671	3	0.4900144	0.4936025	0.016383054
2015/1/2	22.58	22.07	22.59	21.57	53096191	1	0.9108961	0.07023261	0.01887129
2015/1/5	21.81	21.3	21.9	21.09	61065973	2	0.46886998	0.07498833	0.45614168
2015/1/6	21.37	21.3	21.59	20.89	65565949	3	0.48269224	0.07745516	0.4398526
2015/1/7	21.53	21.67	21.78	21.41	39723689	4	0.47581798	0.04246422	0.48171777
2015/1/8	22.04	22.7	22.77	21.91	58761565	2	0.5230209	0.039443403	0.43753567
2015/1/9	22.9	22.74	23.05	22.29	53452528	1	0.75391805	0.09670755	0.14937435
2015/1/12	22.88	22.05	22.89	21.93	49297135	1	0.23824035	0.7470102	0.014749564
2015/1/13	22.59	22.27	22.93	21.96	66704571	5	0.53029424	0.16699369	0.30271208
2015/1/14	21.99	22.16	22.36	21.86	48197982	3	0.3306098	0.04152914	0.6278611
2015/1/15	22.23	21.45	22.25	21.4	58558205	4	0.4544658	0.45688224	0.08865198
2015/1/16	21.49	21.22	21.63	21.03	76790477	2	0.7888873	0.20128909	0.009823617
2015/1/20	21.69	21.93	21.97	21.36	47700888	2	0.45316267	0.054612163	0.49222517
2015/1/21	21.97	22.33	22.5	21.8	22291410	5	0.49960512	0.10672984	0.39366502
2015/1/22	22.3	22.83	22.85	22.16	49684704	4	0.3184505	0.42067468	0.26087487
2015/1/23	22.81	22.98	23.17	22.62	45951078	2	0.42707592	0.54779845	0.025125563
2015/1/26	23.17	23.01	23.32	22.93	52580597	5	0.7259007	0.22726318	0.0468361
2015/1/27	22.84	22.02	22.85	21.99	77719040	16	0.30364555	0.28950116	0.40685332
2015/1/28	24.14	23.56	24.26	23.56	145104646	12	0.36828113	0.25795943	0.37375948
2015/1/29	23.81	24.46	24.53	23.62	83729464	14	0.5258877	0.2728702	0.20124218
2015/1/30	24.33	24.02	24.73	23.95	82447706	3	0.59338737	0.3872373	0.019375289
2015/2/2	24.25	24.39	24.53	23.75	62078735	5	0.46476737	0.4900186	0.045214035
2015/2/3	24.36	24.38	24.51	24.14	51573567	4	0.21641007	0.26322937	0.5203605
2015/2/4	24.36	24.62	24.86	24.31	69707153	3	0.36242214	0.024677612	0.6129003
2015/2/5	24.86	24.84	24.91	24.66	42049717	7	0.61942166	0.19491906	0.18565919
2015/2/9	24.49	24.78	24.81	24.46	37748448	1	0.682284	0.25580862	0.061907355
2015/2/10	24.89	25.36	25.39	24.89	61615410	3	0.30860448	0.648202	0.043193534
2015/2/11	25.54	26.07	26.08	25.48	72734227	9	0.41412622	0.3419198	0.24395394
2015/2/12	26.37	26.45	26.72	26.24	73386944	6	0.40595233	0.29595348	0.2980942
2015/2/13	26.67	26.62	26.67	26.26	52053515	2	0.49147028	0.037983626	0.47054607
2015/2/17	26.72	26.81	27.07	26.58	62947443	3	0.41992053	0.52620846	0.05387104
2015/2/18	26.76	27.03	27.05	26.71	44050161	4	0.5191379	0.28610572	0.19475637
2015/2/19	26.97	26.96	27.11	26.93	37172719	5	0.68225265	0.1607893	0.15695803
2015/2/20	27.01	27.22	27.23	26.86	48442705	3	0.8191449	0.13944401	0.041411027
2015/2/23	27.36	28.1	28.1	27.27	67810009	6	0.64905256	0.16564023	0.18530726
2015/2/24	28.09	27.89	28.25	27.64	68916484	3	0.12536491	0.2895642	0.5850709
2015/2/25	27.74	27.03	27.75	26.89	73773018	5	0.26996487	0.2972655	0.43276963
2015/2/26	27.05	27.45	27.57	26.5	88008744	7	0.4994839	0.16932657	0.33118948
2015/2/27	27.35	26.97	27.49	26.91	61180707	10	0.4431973	0.07661351	0.48018914
2015/3/2	27.16	27.12	27.42	26.93	47911463	7	0.30067754	0.51927245	0.18005
2015/3/3	27.09	27.19	27.23	26.87	37341916	10	0.48732606	0.37091884	0.14175512
2015/3/4	27.13	26.99	27.24	26.93	30327290	7	0.4330702	0.12491483	0.44201493
2015/3/5	27	26.45	27.04	26.29	55911547	3	0.2740338	0.18214114	0.54382503
2015/3/6	26.95	26.5	27.19	26.42	72129896	6	0.32642674	0.061710577	0.61186266
2015/3/9	26.84	26.62	27.24	26.12	88277136	11	0.38765362	0.32414263	0.2882038
2015/3/10	26.45	25.99	26.66	25.8	68119299	17	0.6431412	0.081175834	0.27568302
2015/3/11	26.04	25.41	26.04	25.38	68140747	5	0.50857776	0.07517503	0.4162472
2015/3/12	25.43	25.96	26.08	25.26	48061226	2	0.77442724	0.13292378	0.09264896
2015/3/13	25.95	25.74	26.2	25.5	51551864	7	0.67146504	0.15918551	0.16934945
2015/3/16	25.82	26.09	26.09	25.57	35419236	8	0.7008569	0.1558647	0.14327829
2015/3/17	26.33	26.61	26.68	26.26	50809550	10	0.43747345	0.22480121	0.33772534
2015/3/18	26.6	26.98	27.14	26.44	64987351	11	0.6358102	0.18131112	0.18287867
2015/3/19	27.04	26.72	27.16	26.7	45582287	5	0.580547	0.046321318	0.3731317
2015/3/20	26.91	26.36	26.95	26.14	64530868	2	0.8839334	0.089780435	0.026286136
2015/3/23	26.63	26.65	26.81	26.48	36732439	9	0.6401162	0.17233536	0.18754846
2015/3/24	26.66	26.52	26.86	26.49	32630243	6	0.46099123	0.23888652	0.30012226
2015/3/25	26.49	25.7	26.56	25.7	51018821	4	0.5327287	0.31501362	0.15225765
2015/3/26	25.54	25.91	26.07	25.5	47331485	8	0.59081596	0.12816186	0.2810221
2015/3/27	25.99	25.66	26.03	25.58	39008160	3	0.7674535	0.21190785	0.020638587
2015/3/30	25.86	26.44	26.45	25.85	46765028	4	0.5293445	0.2945916	0.17606391
2015/3/31	26.37	25.96	26.47	25.94	41524877	8	0.3045926	0.31165344	0.38375396
2015/4/1	26.06	25.91	26.13	25.63	40281311	3	0.33657566	0.63178825	0.03163607
2015/4/2	26.11	26.18	26.24	25.9	32025449	10	0.6248054	0.23292708	0.14226754
2015/4/6	25.97	26.69	26.73	25.93	36810662	2	0.93116367	0.037878208	0.030958125
2015/4/7	26.76	26.35	26.88	26.35	34783598	6	0.5396829	0.17855227	0.28176484
2015/4/8	26.31	26.25	26.45	26.09	37155299	5	0.38720766	0.22973101	0.38306135
2015/4/9	26.31	26.49	26.5	26.02	32051764	3	0.46102318	0.305757	0.23321988
2015/4/10	26.34	26.63	26.65	26.17	40006020	9	0.6107172	0.07905964	0.31022313
2015/4/13	26.94	26.56	26.99	26.5	35920646	5	0.2435976	0.31404176	0.44236064
2015/4/14	26.6	26.43	26.67	26.33	25308109	2	0.62694633	0.041876607	0.3311771
2015/4/15	26.45	26.54	26.63	26.35	28723069	4	0.58276385	0.16448416	0.25275195
2015/4/16	26.42	26.39	26.63	26.38	27820704	6	0.6484632	0.049108338	0.30242845
2015/4/17	26.24	26.04	26.39	25.97	51200870	3	0.33185628	0.08381442	0.5843293
2015/4/20	26.24	26.75	26.88	26.14	46904457	2	0.24703237	0.36973736	0.3832303
2015/4/21	26.88	26.58	26.9	26.52	32151426	6	0.23061049	0.6805288	0.08886067
2015/4/22	26.6	27.01	27.07	26.43	37353142	7	0.55491936	0.27661845	0.16846216
2015/4/23	26.93	27.27	27.46	26.89	45364469	5	0.44085455	0.18024383	0.37890166
2015/4/24	27.47	27.42	27.51	27.16	43082986	6	0.6567764	0.2513577	0.091865875
2015/4/27	27.93	28.01	28.13	27.64	80014663	17	0.50555605	0.35210848	0.14233544
2015/4/28	28.46	27.49	28.49	27.24	118453393	16	0.3936461	0.5102259	0.09612799
2015/4/29	27.39	27.01	27.75	26.93	58838154	6	0.56509185	0.18053727	0.25437084
2015/4/30	26.73	26.14	26.82	26	82218415	7	0.6356195	0.20579489	0.1585856
2015/5/1	26.38	27.09	27.38	26.18	56985694	7	0.51570404	0.18832903	0.29596692
2015/5/4	27.23	27.03	27.49	26.92	50694608	6	0.81815785	0.1432142	0.03862798
2015/5/5	26.89	26.3	26.96	26.3	48842861	3	0.6031503	0.05279155	0.3440582
2015/5/6	26.49	26.1	26.54	25.69	71773614	7	0.37788218	0.31350377	0.30861405
2015/5/7	26.17	26.29	26.5	25.99	42348847	3	0.8563452	0.0405694	0.10308548
2015/5/8	26.65	26.86	26.89	26.51	55529272	4	0.58207995	0.29857513	0.11934494
2015/5/11	26.83	26.56	26.87	26.39	41477605	2	0.4738405	0.030737158	0.49542233
2015/5/12	26.38	26.45	26.7	26.19	47108261	5	0.49818987	0.22581542	0.27599472
2015/5/13	26.52	26.48	26.78	26.45	34288330	2	0.80397487	0.14065525	0.0553699
2015/5/14	26.83	27.22	27.22	26.77	44176463	4	0.3805226	0.16384348	0.45563394
2015/5/15	27.25	27.17	27.35	27.03	37816314	4	0.3463703	0.044998143	0.60863155
2015/5/18	27.08	27.53	27.66	27.07	49831842	4	0.48663908	0.3595938	0.15376711
2015/5/19	27.65	27.5	27.7	27.39	44273523	8	0.4358958	0.27201304	0.29209116
2015/5/20	27.48	27.51	27.73	27.32	35942565	3	0.8160047	0.15646942	0.027525902
2015/5/21	27.5	27.83	27.89	27.44	39297340	4	0.44930398	0.30151406	0.24918194
2015/5/22	27.88	28.12	28.22	27.83	45079070	2	0.28429005	0.6136179	0.10209205
2015/5/26	28.13	27.39	28.21	27.26	65519215	10	0.54516	0.13893057	0.31590945
2015/5/27	27.57	27.99	28.05	27.49	45563271	6	0.70195705	0.15101485	0.1470281
2015/5/28	27.95	27.93	27.97	27.76	30638331	7	0.642367	0.16289416	0.19473882
2015/5/29	27.79	27.56	27.84	27.46	46672858	2	0.88943326	0.096277446	0.014289295
2015/6/1	27.78	27.61	27.83	27.49	31951288	3	0.38382742	0.410345	0.20582758
2015/6/2	27.45	27.47	27.64	27.31	33548717	4	0.53690517	0.39273107	0.07036381
2015/6/3	27.65	27.52	27.72	27.46	30856938	6	0.8519903	0.06470629	0.08330343
2015/6/4	27.38	27.32	27.63	27.21	38191860	7	0.78590965	0.080193445	0.13389696
2015/6/5	27.36	27.14	27.4	27.07	35243828	3	0.6175983	0.3375119	0.044889826
2015/6/8	27.21	26.93	27.28	26.69	52527641	3	0.5284634	0.11570064	0.3558359
2015/6/9	26.66	26.84	27	26.39	55746184	4	0.3011442	0.48079568	0.21806009
2015/6/10	26.96	27.2	27.32	26.94	38898205	10	0.39847034	0.17917767	0.422352
2015/6/11	27.28	27.13	27.53	27.1	35080002	7	0.58565795	0.059689786	0.35465223
2015/6/12	27.03	26.77	27.06	26.76	36697451	2	0.7451041	0.043814175	0.21108174
2015/6/15	26.51	26.71	26.79	26.41	39646000	3	0.7541847	0.107456364	0.1383589
2015/6/17	26.91	26.81	26.95	26.67	32670853	3	0.64361197	0.055908706	0.30047938
2015/6/18	26.79	26.94	27.06	26.79	35211674	5	0.55942285	0.0387942	0.40178293
2015/6/19	26.91	26.63	26.94	26.58	49048480	2	0.93445826	0.0221376	0.043404125
2015/6/23	26.85	26.74	26.88	26.7	29950032	2	0.49310333	0.4883005	0.018596165
2015/6/24	26.78	27.03	27.43	26.76	54924245	5	0.42276067	0.2531777	0.32406157
2015/6/25	27.2	26.86	27.28	26.86	31798666	3	0.8177981	0.05249065	0.12971129
2015/6/26	26.9	26.68	26.98	26.61	37976986	4	0.91233057	0.035959713	0.05170979
2015/6/29	26.35	26.12	26.6	26.1	48849032	4	0.63950807	0.1250862	0.23540577
2015/6/30	26.37	26.34	26.51	26.2	43794410	9	0.3631216	0.37495294	0.26192543
2015/7/1	26.71	26.61	26.72	26.48	30028055	4	0.7002439	0.22238307	0.07737299
2015/7/2	26.59	26.58	26.65	26.42	26997705	4	0.48573798	0.19794859	0.31631348
2015/7/6	26.22	26.48	26.54	26.19	27844079	2	0.40132612	0.23828007	0.36039376
2015/7/7	26.45	26.4	26.52	25.92	46692274	4	0.5050801	0.092226766	0.40269318
2015/7/8	26.1	25.63	26.14	25.62	60291169	5	0.6683418	0.1446977	0.18696052
2015/7/9	25.94	25	26	24.79	77719722	5	0.32306984	0.40423918	0.27269098
2015/7/10	25.47	25.81	25.94	25.28	60995670	7	0.74187905	0.14928424	0.10883669
2015/7/13	26.24	26.4	26.42	26.06	37144543	6	0.5649041	0.26286808	0.1722278
2015/7/14	26.49	26.38	26.57	26.24	31494459	4	0.7468982	0.20545462	0.047647208
2015/7/16	26.92	27.1	27.12	26.82	35758398	8	0.41471702	0.33508614	0.25019687
2015/7/17	27.25	27.37	27.39	27.06	45638110	3	0.3623542	0.44050527	0.19714057
2015/7/20	27.72	28	28.22	27.66	54109241	6	0.5944993	0.29993856	0.10556222
2015/7/21	28.19	27.66	28.21	27.56	58670648	11	0.60099894	0.22069138	0.17830966
2015/7/22	25.48	26.27	26.36	25.48	114535846	19	0.5046118	0.16429941	0.33108887
2015/7/23	26.53	26.27	26.75	26.25	50322371	15	0.5015456	0.1732293	0.32522506
2015/7/24	26.31	26.1	26.42	25.96	41021612	3	0.19889556	0.28498566	0.51611876
2015/7/27	25.75	25.7	25.88	25.51	44233507	3	0.65466803	0.044844087	0.30048788
2015/7/28	25.83	25.81	25.96	25.62	33346467	3	0.32831967	0.06462883	0.6070515
2015/7/29	25.77	25.73	25.86	25.55	35803824	3	0.5270142	0.13153304	0.34145272
2015/7/30	25.56	25.58	25.62	25.41	31949522	9	0.6469785	0.18036674	0.17265481
2015/7/31	25.63	25.35	25.64	25.21	41840314	2	0.6345705	0.339483	0.025946546
2015/8/3	25.36	24.59	25.62	24.36	69287823	3	0.4246942	0.20142514	0.37388065
2015/8/4	24.34	23.64	24.41	23.29	123109831	13	0.69197786	0.13610369	0.17191838
2015/8/5	23.22	23.83	24.34	23.01	99099556	10	0.48539495	0.22667816	0.2879269
2015/8/6	24.1	23.9	24.24	23.64	52522639	7	0.5852853	0.08964121	0.32507345
2015/8/7	23.76	23.99	24.17	23.74	38400676	3	0.60348314	0.028360784	0.36815605
2015/8/10	24.24	25.03	25.11	24.24	54369105	4	0.5276292	0.37601933	0.096351475
2015/8/11	24.56	23.5	24.66	23.44	95642638	3	0.33371416	0.03888403	0.6274018
2015/8/12	23.24	23.92	23.97	22.52	100940069	10	0.38644227	0.12197821	0.49157947
2015/8/13	24.12	23.9	24.21	23.75	48169510	14	0.519533	0.22826771	0.25219932
2015/8/14	23.69	24.11	24.19	23.61	42648949	2	0.45354187	0.16156071	0.38489738
2015/8/17	24.12	24.4	24.52	23.99	40691480	4	0.77678144	0.142493	0.080725595
2015/8/18	24.22	24.24	24.47	24.11	34430532	3	0.6031104	0.052698527	0.3441911
2015/8/19	24.14	23.86	24.24	23.78	47393371	3	0.2855564	0.024135208	0.6903084
2015/8/20	23.63	23.27	23.7	23.02	67628667	5	0.30475515	0.037539504	0.6577053
2015/8/21	22.72	21.62	23.09	21.52	126102401	7	0.5029937	0.05962176	0.43738458
2015/8/24	18.83	20.9	22.31	18.11	161237945	9	0.4105848	0.19262533	0.3967899
2015/8/25	22.89	21.05	22.89	20.99	102075436	9	0.48102072	0.1777984	0.3411809
2015/8/26	21.88	22.52	22.58	21.37	96088856	4	0.7489591	0.20741163	0.043629263
2015/8/27	23.17	23.32	23.42	22.62	83056017	5	0.503121	0.2735204	0.2233586
2015/8/28	23.15	23.43	23.44	23	52848964	4	0.3504749	0.3517849	0.2977402
2015/8/31	23.12	23.3	23.74	23.11	55818896	3	0.37299874	0.32522243	0.30177888
2015/9/1	22.65	22.1	23.08	21.95	75779924	7	0.6570648	0.06649154	0.27644366
2015/9/2	22.67	23.2	23.2	22.39	61456220	3	0.40851712	0.33882895	0.25265387
2015/9/3	23.23	22.7	23.31	22.62	52876736	5	0.4132165	0.3024457	0.28433782
2015/9/4	22.35	22.43	22.72	22.24	49588899	2	0.858802	0.06270574	0.07849227
2015/9/8	23.02	23.19	23.25	22.69	53918828	3	0.3673613	0.5565948	0.07604393
2015/9/9	23.55	22.65	23.62	22.55	84256455	9	0.5916288	0.1918518	0.21651952
2015/9/10	22.68	23.25	23.43	22.59	62646669	11	0.22357993	0.44314674	0.3332733
2015/9/11	23.06	23.66	23.66	23.05	49380376	3	0.84441227	0.12738855	0.028199181
2015/9/14	24.26	23.94	24.33	23.83	57795498	7	0.39992735	0.18859567	0.41147688
2015/9/15	24.09	24.18	24.24	23.72	42897721	4	0.7224729	0.2197597	0.05776736
2015/9/16	24.17	24.2	24.25	23.97	36896469	5	0.32368547	0.1987092	0.4776054
2015/9/17	24.03	23.59	24.23	23.54	63355565	3	0.3732675	0.10757325	0.51915926
2015/9/18	23.16	23.47	23.69	23.08	71116161	4	0.3205673	0.30081722	0.37861547
2015/9/21	23.53	23.91	23.95	23.53	46068491	5	0.5332197	0.13018969	0.33659065
2015/9/22	23.46	23.47	23.66	23.24	49721342	10	0.5718969	0.295644	0.13245913
2015/9/23	23.52	23.69	23.79	23.44	35549888	4	0.22093332	0.046724096	0.7323426
2015/9/24	23.42	23.86	23.99	23.2	49555865	6	0.5488636	0.2445693	0.2065671
2015/9/25	24.22	23.79	24.28	23.62	55710956	2	0.030912738	0.47352725	0.49556
2015/9/28	23.57	23.22	23.75	23.22	51609501	2	0.40312478	0.52706283	0.069812365
2015/9/29	23.32	22.4	23.49	22.08	73002489	10	0.35744086	0.32895845	0.31360072
2015/9/30	22.65	22.6	23	22.29	65855140	8	0.7121425	0.14307266	0.14478478
2015/10/1	22.38	22.5	22.52	21.94	63521560	9	0.35585353	0.1417851	0.5023614
2015/10/2	22.11	22.68	22.86	22	57475884	4	0.40336627	0.12515387	0.47147986
2015/10/5	22.58	22.81	22.95	22.38	51702594	4	0.5993716	0.12231988	0.2783085
2015/10/6	22.77	22.94	23.05	22.55	48391545	4	0.65439904	0.0465549	0.29904604
2015/10/7	23.05	22.78	23.05	22.46	46589157	5	0.22974987	0.5572751	0.21297503
2015/10/8	22.66	22.49	22.66	22.16	61633372	4	0.40139368	0.25134644	0.34725988
2015/10/9	22.61	23.13	23.18	22.48	51847168	2	0.26259112	0.7184011	0.019007783
2015/10/12	23.29	23.01	23.3	22.97	30060536	1	0.91953933	0.06303535	0.017425278
2015/10/13	22.82	23.06	23.22	22.78	32245682	3	0.30789986	0.1565639	0.5355362
2015/10/14	22.93	22.66	22.99	22.5	44169251	3	0.2778229	0.19139455	0.5307825
2015/10/15	22.84	23.06	23.14	22.73	37330049	1	0.19282202	0.023349663	0.7838284
2015/10/16	23.06	22.87	23.11	22.74	38149742	1	0.026410533	0.009625979	0.9639635
2015/10/19	22.81	23.04	23.05	22.64	29595225	3	0.7977166	0.11094906	0.091334365
2015/10/20	22.95	23.56	23.65	22.82	48758213	7	0.6029313	0.23910068	0.15796803
2015/10/21	23.61	23.55	24.01	23.54	41735296	4	0.7984465	0.14257061	0.058982883
2015/10/22	23.69	23.98	23.99	23.64	41007136	5	0.5001676	0.28472835	0.2151041
2015/10/23	24.29	24.88	24.92	24.19	58815443	2	0.8994788	0.06965949	0.03086175
2015/10/26	24.63	23.91	24.64	23.84	65967988	9	0.31243065	0.06020076	0.6273686
2015/10/27	23.96	23.75	24.25	23.61	57725775	18	0.471329	0.13418148	0.39448953
2015/10/28	24.34	24.93	24.94	24.13	84799574	19	0.3250319	0.26921743	0.40575057
2015/10/29	24.79	25.24	25.28	24.68	50131673	9	0.56768024	0.2061506	0.22616914
2015/10/30	25.36	24.99	25.42	24.97	48522708	3	0.70090246	0.041611567	0.25748602
2015/11/2	25.08	25.41	25.45	25.01	31744041	5	0.76821035	0.10520153	0.12658809
2015/11/3	25.31	25.75	25.98	25.29	45205251	3	0.7449525	0.19287436	0.06217313
2015/11/4	25.89	25.61	26.07	25.52	44315025	2	0.46032873	0.49927396	0.040397312
2015/11/5	25.7	25.47	25.91	25.29	39390763	3	0.527517	0.19212331	0.2803597
2015/11/9	25.48	25.38	25.69	25.25	33671674	4	0.6693931	0.06321036	0.2673965
2015/11/10	24.47	24.42	24.76	24.26	58718419	3	0.63332486	0.028924355	0.33775082
2015/11/11	24.33	24.27	24.6	24.04	45106003	11	0.36838067	0.2850511	0.3465682
2015/11/12	24.31	24.17	24.45	24.15	32280318	6	0.54249114	0.26040444	0.19710444
2015/11/13	24.04	23.33	24.13	23.31	45174623	1	0.032953806	0.013546579	0.95349956
2015/11/16	23.09	23.78	23.8	22.99	37732241	4	0.45561764	0.07328168	0.47110072
2015/11/17	23.97	23.66	24	23.57	27271168	2	0.4399489	0.061896905	0.49815422
2015/11/18	24.18	24.56	24.61	24.12	46168632	8	0.50949734	0.20095515	0.2895475
2015/11/19	24.65	24.94	25.18	24.43	42908979	8	0.5822071	0.23255968	0.18523324
2015/11/20	25.04	25.07	25.22	24.95	34116462	6	0.887418	0.08093011	0.03165188
2015/11/23	25.06	24.68	25.17	24.58	32331458	2	0.2471688	0.4739881	0.27884316
2015/11/24	24.57	24.96	25.08	24.52	42428511	3	0.8633836	0.076013	0.06060333
2015/11/25	25.04	24.75	25.05	24.72	21323962	3	0.68617177	0.045910757	0.2679175
2015/11/27	24.81	24.69	24.84	24.64	13043720	1	0.9188838	0.06790797	0.01320818
2015/11/30	24.74	24.83	25.09	24.68	37741074	3	0.7406535	0.06470765	0.19463891
2015/12/1	24.93	24.58	24.94	24.46	34707566	4	0.47471675	0.49347982	0.031803466
2015/12/2	24.5	24.31	24.77	24.26	33242860	1	0.42416504	0.56707716	0.008757778
2015/12/3	24.38	24.04	24.44	23.8	41481588	2	0.5211147	0.109418064	0.36946723
2015/12/7	24.99	24.81	25.21	24.69	32023214	3	0.64245087	0.17601804	0.18153106
2015/12/8	24.62	24.8	24.89	24.46	34258913	8	0.75646764	0.104279846	0.13925251
2015/12/9	24.65	24.15	24.66	24.01	45024538	3	0.36332962	0.016766898	0.6199035
2015/12/10	24.25	24.28	24.48	24.12	29105438	6	0.42024997	0.20324922	0.37650082
2015/12/11	24.04	23.54	24.09	23.45	46658825	1	0.07957905	0.7735414	0.14687952
2015/12/14	23.29	23.35	23.41	22.69	64424377	6	0.46216425	0.28471148	0.25312424
2015/12/15	23.23	22.86	23.44	22.83	53109075	3	0.87343764	0.084743716	0.04181862
2015/12/16	23.01	23.07	23.24	22.44	55998747	3	0.4751428	0.048663735	0.47619352
2015/12/17	23.25	22.49	23.3	22.49	44577847	5	0.5306556	0.11438875	0.3549556
2015/12/18	22.47	21.72	22.62	21.69	95840992	3	0.6015541	0.07621147	0.3222345
2015/12/21	22.06	22.07	22.08	21.63	47200280	8	0.51560867	0.20826535	0.27612594
2015/12/22	22.09	22.05	22.17	21.85	32692694	3	0.32670954	0.31909138	0.35419908
2015/12/23	22.06	22.4	22.45	22.04	32563176	2	0.7826985	0.14872138	0.068580136
2015/12/28	22.14	21.95	22.16	21.79	26589783	1	0.5126102	0.47994664	0.007443079
2015/12/29	21.98	22.43	22.6	21.96	30856272	3	0.6172647	0.31535578	0.06737955
2015/12/30	22.39	22.07	22.42	22.04	25119371	4	0.3882792	0.36260402	0.24911676
2015/12/31	21.99	21.55	22	21.45	40662306	3	0.32624695	0.021048868	0.6527042
2016/1/4	20.89	21.57	21.58	20.74	67350475	2	0.57841444	0.3570966	0.0644889
2016/1/5	21.68	20.92	21.7	20.84	55324704	8	0.39125085	0.16291642	0.4458327
2016/1/6	20.38	20.42	20.83	20.21	68253944	10	0.35964647	0.32255822	0.31779534
2016/1/7	19.91	19.38	20.27	19.35	80471152	6	0.44527563	0.17664562	0.3780788
2016/1/8	19.88	19.48	20.02	19.43	70534672	7	0.4047639	0.14249909	0.45273694
2016/1/11	19.98	19.87	20.01	19.58	49570798	4	0.2943422	0.08216889	0.6234889
2016/1/12	20.38	20.23	20.41	19.95	48885086	3	0.42699793	0.06781169	0.5051903
2016/1/13	20.32	19.58	20.54	19.57	62207388	3	0.6257823	0.03259374	0.3416239
2016/1/14	19.73	20.12	20.36	19.18	62427712	5	0.6771167	0.10075785	0.22212544
2016/1/15	19.29	19.5	19.67	19.08	79056816	2	0.02989561	0.05160685	0.91849756
2016/1/19	19.84	19.41	19.9	19.12	52843989	3	0.48961487	0.49507856	0.015306485
2016/1/20	19.02	19.45	19.79	18.6	72020767	7	0.57833153	0.17720734	0.2444612
2016/1/21	19.51	19.31	19.71	18.98	52063481	4	0.6320026	0.11180358	0.25619382
2016/1/22	19.9	20.6	20.61	19.83	65567471	4	0.58701783	0.11095232	0.30202985
2016/1/25	20.62	20.09	20.62	20.04	51296581	5	0.5922601	0.3472019	0.060537975
2016/1/26	20.22	20.24	20.46	19.76	65735133	16	0.44385502	0.20769115	0.34845382
2016/1/27	19.25	18.6	19.4	18.58	133162294	21	0.42022228	0.13015361	0.44962412
2016/1/28	18.69	18.76	18.87	18.34	55626535	11	0.46562397	0.27560022	0.25877586
2016/1/29	18.94	19.58	19.58	18.83	64335619	3	0.4559473	0.03743286	0.5066198
2016/2/1	19.36	19.35	19.42	19.09	40815093	6	0.42068315	0.36771584	0.21160108
2016/2/2	19.1	18.86	19.25	18.81	37204107	5	0.38178173	0.1029891	0.51522917
2016/2/3	18.99	19.33	19.45	18.76	45881429	2	0.20628233	0.06518459	0.7285331
2016/2/4	19.34	19.52	19.7	19.17	46425539	4	0.4571349	0.42259195	0.120273136
2016/2/5	19.5	18.88	19.6	18.79	46327213	4	0.24311037	0.27115846	0.48573112
2016/2/8	18.65	19.12	19.3	18.63	53989732	5	0.50898117	0.06046326	0.43055558
2016/2/9	18.94	19.12	19.36	18.85	44290152	1	0.21275663	0.032952555	0.7542908
2016/2/10	19.35	18.94	19.46	18.9	42300225	3	0.61428005	0.059526548	0.32619345
2016/2/11	18.82	18.8	19.05	18.52	50023107	5	0.63832045	0.16240269	0.19927683
2016/2/12	18.92	18.87	19	18.62	40323252	1	0.86400187	0.12486609	0.011132062
2016/2/16	19.13	19.53	19.58	19.02	48123160	4	0.5409169	0.23741029	0.22167282
2016/2/17	19.54	19.9	19.92	19.41	44814070	8	0.48483014	0.06727918	0.44789067
2016/2/18	20.08	19.44	20.09	19.39	38915119	5	0.33658904	0.32588062	0.33753034
2016/2/19	19.37	19.38	19.56	19.32	35304263	4	0.53158176	0.22903877	0.23937947
2016/2/22	19.45	19.59	19.6	19.35	34248101	6	0.36743417	0.26501292	0.3675529
2016/2/23	19.47	19.04	19.5	19.01	31858749	9	0.6430684	0.12850758	0.22842404
2016/2/24	18.87	19.4	19.47	18.7	36195864	8	0.5732832	0.27880287	0.14791392
2016/2/25	19.38	19.56	19.56	19.18	27527313	8	0.817792	0.07564552	0.106562436
2016/2/26	19.67	19.6	19.88	19.52	28951699	4	0.6028813	0.20518057	0.19193813
2016/2/29	19.59	19.54	19.93	19.53	35134974	6	0.64280283	0.17359732	0.18359989
2016/3/1	19.78	20.5	20.56	19.73	50306260	6	0.52660733	0.2941296	0.17926301
2016/3/2	20.5	20.56	20.59	20.28	33130261	7	0.63717383	0.12576772	0.23705839
2016/3/3	20.52	20.75	20.8	20.48	36887816	3	0.28181383	0.28764668	0.43053952
2016/3/4	20.96	21.12	21.31	20.71	46028635	2	0.3899984	0.5928301	0.01717149
2016/3/7	20.97	20.84	21.08	20.61	35894097	4	0.49197862	0.17650488	0.3315165
2016/3/8	20.57	20.63	20.81	20.47	31540011	3	0.6369875	0.34648147	0.016530968
2016/3/9	20.7	20.65	20.77	20.44	27149730	3	0.4780775	0.2065863	0.31533623
2016/3/10	20.72	20.66	20.93	20.41	33494298	6	0.66006076	0.06909003	0.27084923
2016/3/11	20.93	20.94	20.94	20.75	27411975	2	0.35457805	0.62999046	0.01543152
2016/3/14	20.85	21	21.1	20.82	25059912	2	0.0706757	0.016051453	0.91327286
2016/3/15	21.36	21.52	21.67	21.33	40028408	2	0.52427167	0.034261934	0.44146642
2016/3/16	21.52	21.86	21.95	21.52	38250029	8	0.70202553	0.1055708	0.19240361
2016/3/17	21.75	21.82	21.99	21.61	34395898	6	0.3387319	0.32008615	0.3411819
2016/3/18	21.96	21.85	22	21.67	43588345	3	0.7232771	0.10736763	0.16935523
2016/3/21	21.85	21.85	22.28	21.66	35461853	6	0.3586229	0.43534493	0.20603216
2016/3/22	21.68	22.05	22.19	21.67	32348253	7	0.6133696	0.1890985	0.1975319
2016/3/23	21.99	21.9	22.14	21.85	25687967	4	0.83899224	0.13791582	0.023091942
2016/3/28	21.87	21.67	21.92	21.64	19375349	2	0.5364654	0.09851648	0.36501813
2016/3/29	21.59	22.29	22.32	21.59	31156123	5	0.39758748	0.4475171	0.15489542
2016/3/30	22.53	22.76	22.98	22.52	45553831	12	0.64653546	0.2300018	0.1234627
2016/3/31	22.8	22.62	22.85	22.59	25870281	8	0.6990199	0.2767018	0.02427839
2016/4/1	22.57	22.87	22.87	22.42	25824427	5	0.37721163	0.2363637	0.38642466
2016/4/4	22.98	23.15	23.42	22.94	37325902	2	0.47384822	0.029605057	0.49654672
2016/4/5	22.75	22.82	23.05	22.73	26562168	5	0.36113518	0.25141668	0.3874481
2016/4/6	22.93	23.11	23.12	22.67	26370512	2	0.26936233	0.040484685	0.690153
2016/4/7	22.86	22.51	22.98	22.4	31741981	5	0.6247581	0.18742245	0.18781939
2016/4/8	22.6	22.54	22.81	22.41	23554920	3	0.3484398	0.3616208	0.28993937
2016/4/11	22.61	22.63	23.02	22.58	29362091	4	0.68978107	0.27926588	0.030953038
2016/4/12	22.71	22.98	23	22.54	27153415	2	0.4486623	0.54019296	0.011144728
2016/4/13	23.07	23.38	23.46	23.07	33229215	5	0.6516467	0.30941585	0.038937524
2016/4/14	23.28	23.4	23.47	23.2	25367601	2	0.3585031	0.21745811	0.42403877
2016/4/15	23.4	22.83	23.45	22.8	46884697	6	0.32840362	0.10903045	0.5625659
2016/4/18	22.59	22.24	22.61	22.11	60787091	8	0.71815073	0.08879833	0.19305089
2016/4/19	22.34	22.1	22.37	21.93	32343740	3	0.3370606	0.3237412	0.33919823
2016/4/20	22.03	22.15	22.39	21.89	30585716	5	0.5436889	0.06240561	0.39390552
2016/4/21	22.1	21.86	22.1	21.75	31439426	3	0.47616243	0.1340687	0.38976887
2016/4/22	21.62	21.79	21.99	21.53	33661909	7	0.5639037	0.20058067	0.23551567
2016/4/25	21.62	21.64	21.78	21.5	28011101	6	0.4917352	0.0921214	0.4161435
2016/4/26	21.35	21.46	21.7	21.35	53916253	11	0.37519082	0.26263824	0.36217093
2016/4/27	19.37	19.83	20.05	19.29	114481056	33	0.43221402	0.16801892	0.3997671
2016/4/28	19.77	19.08	19.84	18.93	82145557	20	0.51215106	0.22205476	0.26579422
2016/4/29	18.87	18.81	19.05	18.5	68449915	17	0.43697232	0.09720995	0.4658177
2016/5/2	18.86	18.78	18.89	18.47	47880187	10	0.53993076	0.14692995	0.31313926
2016/5/3	18.92	19.17	19.31	18.79	56778182	19	0.42890483	0.2056897	0.36540547
2016/5/4	19.17	18.92	19.35	18.83	40987290	13	0.49946293	0.13391523	0.36662185
2016/5/5	19.01	18.82	19.03	18.68	35853612	6	0.6155505	0.16201352	0.222436
2016/5/6	18.86	18.69	18.88	18.48	43669334	7	0.6213082	0.0864656	0.29222617
2016/5/9	18.76	18.71	18.96	18.66	32899501	7	0.5271077	0.4507532	0.022139084
2016/5/10	18.85	18.87	18.91	18.54	33655288	8	0.5518589	0.14938451	0.29875657
2016/5/11	18.88	18.64	18.91	18.63	28672877	7	0.7638235	0.09762379	0.13855267
2016/5/12	18.69	18.1	18.71	17.88	76194690	11	0.24656712	0.024382712	0.7290502
2016/5/13	18.01	18.14	18.43	18.01	44337703	17	0.7132366	0.11568009	0.17108333
2016/5/16	18.61	18.98	19.11	18.43	61195802	17	0.7393191	0.12305379	0.13762717
2016/5/17	19.15	18.89	19.19	18.77	46862564	24	0.56848556	0.2504194	0.18109505
2016/5/18	19.05	19.15	19.32	18.99	42019707	6	0.6056275	0.18006103	0.2143115
2016/5/19	19.17	19.06	19.17	18.91	30418556	9	0.5418443	0.2553959	0.20275974
2016/5/20	19.17	19.32	19.37	19.14	31840795	3	0.4256343	0.42068982	0.15367587
2016/5/23	19.48	19.62	19.81	19.43	37978108	6	0.36609855	0.12698857	0.5069128
2016/5/24	19.82	19.99	20.04	19.72	35093988	11	0.39229205	0.1775041	0.43020388
2016/5/25	20.18	20.42	20.45	20.04	38264530	11	0.60463935	0.2370006	0.15836008
2016/5/26	20.43	20.62	20.7	20.17	56308978	13	0.4935412	0.10968781	0.39677092
2016/5/27	20.37	20.6	20.63	20.32	36309750	7	0.60505676	0.119313054	0.2756302
2016/5/31	20.41	20.48	20.61	20.22	42269041	6	0.66880673	0.1810078	0.15018548
2016/6/1	20.27	20.13	20.4	20.1	29141459	12	0.56945705	0.29004836	0.14049461
2016/6/2	19.91	19.94	19.97	19.67	40173487	7	0.6661902	0.25835404	0.07545573
2016/6/3	19.96	19.99	20.08	19.88	28488266	4	0.624401	0.26853228	0.10706677
2016/6/6	20.01	20.17	20.99	19.9	23269272	10	0.5464874	0.3637648	0.089747824
2016/6/7	20.33	20.27	20.48	20.25	22389975	7	0.500484	0.3591923	0.14032371
2016/6/8	20.27	20.25	20.4	20.18	20839962	7	0.65415686	0.1642262	0.18161686
2016/6/9	20.14	20.43	20.51	20.13	26576389	9	0.77405953	0.16201544	0.06392508
2016/6/10	20.15	20.22	20.35	20.13	31673522	5	0.62776196	0.23265603	0.13958201
2016/6/13	20.19	19.85	20.29	19.79	37963009	6	0.8518982	0.108798385	0.039303422
2016/6/14	19.84	19.88	20.13	19.7	31904866	7	0.5404888	0.3100176	0.14949368
2016/6/15	19.97	19.8	20.12	19.77	29414892	5	0.40004057	0.37246662	0.22749281
2016/6/16	19.63	19.9	19.95	19.53	31256237	9	0.5689707	0.22023709	0.21079223
2016/6/17	19.67	19.35	19.68	19.34	60899727	8	0.30343652	0.03675504	0.65980846
2016/6/20	19.51	19.29	19.66	19.27	34359678	16	0.5404906	0.103629	0.3558804
2016/6/21	19.25	19.49	19.6	19.18	35433857	8	0.6355681	0.1824415	0.18199033
2016/6/22	19.58	19.4	19.74	19.35	29163295	10	0.65586305	0.12674728	0.2173897
2016/6/23	19.5	19.54	19.59	19.33	32046033	4	0.3691781	0.40131158	0.22951041
2016/6/24	18.74	18.86	19.18	18.68	75226324	5	0.3856615	0.44990164	0.16443685
2016/6/27	18.76	18.49	18.78	18.49	5199206	4	0.6686206	0.26815772	0.06322168
2016/6/28	18.74	18.91	18.93	18.55	40396753	6	0.5860141	0.09262681	0.3213591
2016/6/29	19.01	19.11	19.15	18.92	36508623	6	0.49613807	0.32941976	0.17444222
2016/6/30	19.12	19.41	19.46	19.09	35819997	11	0.69842815	0.23128223	0.07028961
2016/7/1	19.39	19.49	19.63	19.35	25982640	5	0.37653744	0.06249997	0.56096256
2016/7/5	19.36	19.27	19.36	19.13	27692895	8	0.69782484	0.16786006	0.13431506
2016/7/6	19.16	19.4	19.43	19.11	30877539	9	0.6275197	0.2569221	0.1155582
2016/7/7	19.44	19.5	19.64	19.42	24463250	7	0.59069175	0.35833615	0.05097207
2016/7/8	19.64	19.68	19.74	19.53	28878352	4	0.71150076	0.26234484	0.026154436
2016/7/11	19.7	19.76	19.93	19.7	23320137	10	0.6209165	0.2368677	0.1422159
2016/7/12	19.81	19.87	19.94	19.79	24129808	10	0.540475	0.25877005	0.20075504
2016/7/13	19.87	19.73	19.93	19.72	25880916	3	0.42373028	0.4089044	0.16736533
2016/7/14	19.86	20.21	20.26	19.84	38890562	3	0.6360383	0.12781458	0.23614712
2016/7/15	20.24	20.21	20.34	20.14	30048063	5	0.54434115	0.09696212	0.35869673
2016/7/18	20.19	20.47	20.55	20.16	36482746	9	0.6319318	0.20904551	0.15902264
2016/7/19	20.4	20.48	20.51	20.35	23767714	7	0.62573045	0.27471942	0.09955013
2016/7/20	20.51	20.5	20.63	20.45	26238016	9	0.66527915	0.18702409	0.14769669
2016/7/21	20.47	20.37	20.76	20.3	32713153	12	0.3536305	0.26298034	0.38338912
2016/7/22	20.33	20.18	20.34	20.09	28259407	5	0.6497122	0.12641016	0.22387762
2016/7/25	20.08	19.85	20.22	19.74	40295391	9	0.43503904	0.118703455	0.44625747
2016/7/26	19.72	19.68	20.01	19.62	54525662	17	0.5385101	0.16302115	0.2984687
2016/7/27	21.58	21.25	21.6	21.2	92153927	20	0.5039424	0.20194559	0.29411203
2016/7/28	21.22	21.6	21.63	21.22	38781019	13	0.596082	0.28645763	0.11746038
2016/7/29	21.56	21.57	21.65	21.43	27703415	10	0.47138804	0.2892601	0.23935175
2016/8/1	21.62	22.03	22.05	21.62	38050547	8	0.34628695	0.38673967	0.26697332
2016/8/2	22.03	21.63	22.03	21.51	33771402	7	0.6560425	0.18847524	0.1554822
2016/8/3	21.72	21.96	21.97	21.71	30155882	4	0.6638191	0.22775123	0.10842966
2016/8/4	22.05	22.12	22.16	21.98	26787586	6	0.5916369	0.20202851	0.20633455
2016/8/5	22.22	22.53	22.57	22.2	39553042	2	0.2525777	0.015453324	0.731969
2016/8/8	22.54	22.75	22.75	22.45	28012348	5	0.41375437	0.067815945	0.51842964
2016/8/9	22.71	22.86	22.89	22.66	26298170	11	0.396972	0.23619293	0.36683503
2016/8/10	22.83	22.66	22.88	22.6	23865560	3	0.7425514	0.23833132	0.019117236
2016/8/11	22.79	22.64	22.89	22.62	27460690	1	0.8410611	0.12964895	0.029289989
2016/8/12	22.6	22.7	22.77	22.6	18650951	2	0.51258063	0.04253362	0.44488573
2016/8/15	22.69	23.03	23.04	22.68	25713808	6	0.4092294	0.3640133	0.22675723
2016/8/16	23.06	23	23.21	22.96	33758908	11	0.63590384	0.25396252	0.1101336
2016/8/17	22.93	22.96	23	22.74	25330383	9	0.3953421	0.105668545	0.4989893
2016/8/18	22.96	22.93	23.06	22.91	21937570	10	0.5554806	0.14531022	0.29920918
2016/8/19	22.85	23	23.08	22.75	25110724	5	0.65745187	0.20154986	0.14099827
2016/8/22	22.87	22.78	22.93	22.62	25792882	12	0.64712065	0.12057495	0.23230441
2016/8/23	22.8	22.87	22.99	22.79	21238293	11	0.47864324	0.4895323	0.031824403
2016/8/24	22.8	22.66	22.84	22.58	23607398	4	0.437307	0.36073938	0.20195365
2016/8/25	22.5	22.55	22.63	22.33	25056494	9	0.49941385	0.20376465	0.29682148
2016/8/26	22.51	22.39	22.64	22.23	27744430	2	0.45803714	0.056179646	0.48578316
2016/8/29	22.31	22.36	22.52	22.23	24935895	10	0.61611664	0.16975753	0.2141258
2016/8/30	22.11	22.16	22.28	22.03	24820535	17	0.42904952	0.13265347	0.43829703
2016/8/31	22.07	22.18	22.3	22.07	31643037	17	0.5414621	0.15593739	0.30260047
2016/9/1	22.19	22.34	22.36	22.06	26677458	11	0.53754145	0.076920025	0.38553846
2016/9/2	22.58	22.59	22.66	22.36	26446979	4	0.48347974	0.11744394	0.39907637
2016/9/6	22.63	22.58	22.73	22.53	26672175	13	0.6800476	0.21485414	0.10509838
2016/9/7	22.61	22.75	22.85	22.42	42256233	23	0.55170363	0.26502034	0.18327595
2016/9/8	22.47	22.04	22.47	21.97	52962240	22	0.5713535	0.24737038	0.18127608
2016/9/9	21.82	21.44	22.09	21.44	46469296	11	0.5739745	0.21805125	0.20797418
2016/9/12	21.32	22.02	22.09	21.29	45123027	9	0.422875	0.22503127	0.3520938
2016/9/13	22.53	22.64	22.85	22.47	62090266	13	0.53854907	0.28952825	0.17192268
2016/9/14	22.84	23.6	23.91	22.81	111188584	13	0.5096045	0.15533774	0.33505774
2016/9/15	24.12	24.55	24.59	24.03	90480397	17	0.48144272	0.35338315	0.16517413
2016/9/16	24.44	24.39	24.69	24.17	79774346	12	0.6000906	0.21485257	0.18505673
2016/9/19	24.45	24.05	24.7	23.97	46942749	7	0.5755333	0.29893702	0.12552972
2016/9/20	23.92	24.05	24.19	23.78	34497736	9	0.76078326	0.19297819	0.046238527
2016/9/21	24.12	24.04	24.15	23.77	35954094	8	0.7228215	0.23303847	0.04414005
2016/9/22	24.24	24.31	24.39	24.16	31048487	11	0.5695503	0.26466858	0.16578117
2016/9/23	24.26	23.83	24.35	23.54	52423526	10	0.5290693	0.073375076	0.39755565
2016/9/26	23.57	23.88	24	23.54	29817758	9	0.64080465	0.22648276	0.13271254
2016/9/27	23.91	23.93	23.95	23.74	24588226	6	0.61228114	0.19266433	0.19505458
2016/9/28	24.08	24.14	24.32	24.01	29613175	10	0.5765262	0.2196954	0.20377842
2016/9/29	23.95	23.7	24.11	23.61	35855884	13	0.7160133	0.07644042	0.20754626
2016/9/30	23.77	23.92	24	23.61	36343003	6	0.42529345	0.3463861	0.22832048
2016/10/3	23.83	23.79	23.92	23.73	21688897	8	0.5966833	0.23745726	0.16585936
2016/10/4	23.92	23.91	24.23	23.81	29709251	11	0.7570824	0.14723688	0.09568065
2016/10/5	24.01	23.92	24.07	23.83	21409495	4	0.39469454	0.14773947	0.45756596
2016/10/6	24.08	24.13	24.24	23.94	28748170	8	0.37342852	0.29948586	0.3270856
2016/10/7	24.23	24.17	24.3	24.03	24339516	8	0.42430612	0.38410217	0.19159165
2016/10/10	24.41	24.67	24.84	24.34	36129675	14	0.45519614	0.362682	0.18212187
2016/10/11	25.08	24.73	25.33	24.71	63967575	10	0.47287434	0.1272217	0.3999039
2016/10/12	24.99	24.99	25.15	24.84	37538535	12	0.5337059	0.20068045	0.26561368
2016/10/13	24.85	24.9	25.02	24.59	35049854	3	0.34855852	0.60420996	0.047231466
2016/10/14	25.13	25.06	25.2	24.94	35633687	4	0.47481307	0.32373747	0.20144944
2016/10/18	25.2	25.02	25.21	25.02	24506854	3	0.69043237	0.28982472	0.019742934
2016/10/19	24.97	24.94	25.1	24.11	19992614	14	0.61136305	0.23696443	0.15167256
2016/10/20	24.87	24.92	25	24.74	24105541	4	0.84148645	0.12993489	0.028578717
2016/10/21	24.86	24.81	24.88	24.73	22529486	5	0.56641895	0.41224056	0.021340558
2016/10/24	24.93	25.07	25.09	24.91	23506417	13	0.50522053	0.36902758	0.12575182
2016/10/25	25.14	25.22	25.25	24.98	47394866	29	0.5456673	0.19735175	0.25698096
2016/10/26	24.23	24.55	24.58	23.98	66031410	21	0.3684997	0.13383454	0.49766582
2016/10/27	24.5	24.28	24.62	24.18	34422012	17	0.5310708	0.23763901	0.23129015
2016/10/28	24.12	24.09	24.46	24.02	36795783	9	0.56238294	0.26594123	0.17167585
2016/10/31	24.07	24.04	24.21	23.96	26379632	5	0.6251773	0.13431582	0.24050681
2016/11/1	24.02	23.53	24.1	23.29	43661178	8	0.6778933	0.15984666	0.16226004
2016/11/2	23.51	23.55	23.74	23.46	28191471	3	0.32256013	0.33087996	0.34655988
2016/11/3	23.54	23.26	23.66	23.19	26541093	13	0.58782893	0.19864114	0.21353
2016/11/4	22.93	23.01	23.36	22.83	30804148	5	0.47593403	0.07761784	0.44644818
2016/11/7	23.32	23.4	23.43	23.16	32364590	10	0.7146114	0.16103166	0.124356925
2016/11/8	23.38	23.56	23.73	23.22	24132181	3	0.5576141	0.1316242	0.31076175
2016/11/9	23.27	23.52	23.63	22.81	59156836	6	0.66133446	0.09411317	0.24455242
2016/11/10	23.57	22.75	23.57	22.26	57105664	16	0.58310163	0.19706988	0.21982844
2016/11/11	22.58	22.91	23.02	22.44	34125281	8	0.59776944	0.3444448	0.05778576
2016/11/14	22.73	22.23	22.75	21.82	50907153	13	0.68693227	0.0992391	0.21382864
2016/11/15	22.44	22.58	22.72	22.34	32230627	7	0.6508897	0.15713005	0.19198023
2016/11/16	22.47	23.3	23.36	22.45	58809804	10	0.52661	0.41217127	0.061218638
2016/11/17	23.25	23.29	23.39	23.01	27624576	9	0.4004117	0.21782963	0.3817586
2016/11/18	23.23	23.31	23.43	23.21	28331669	8	0.6224359	0.17318963	0.20437445
2016/11/21	23.33	23.73	23.8	23.3	29170024	3	0.89427644	0.08241219	0.023311356
2016/11/22	23.79	23.75	23.9	23.65	25936177	4	0.8624569	0.109082304	0.028460754
2016/11/23	23.64	23.61	23.68	23.38	27420959	4	0.6445047	0.32470945	0.030785821
2016/11/25	23.58	23.75	23.77	23.54	11475922	1	0.20129211	0.6953208	0.103387095
2016/11/28	23.66	23.69	23.91	23.65	27099626	7	0.7759954	0.17613406	0.047870602
2016/11/29	23.49	23.66	23.81	23.32	28510409	6	0.6904516	0.10116909	0.20837933
2016/11/30	23.7	23.43	23.85	23.37	36152776	8	0.55913955	0.3594851	0.08137541
2016/12/1	23.39	23.17	23.53	23.06	37035119	1	0.6519988	0.29566684	0.052334245
2016/12/2	23.09	23.27	23.32	23.01	26482265	8	0.60447234	0.2082528	0.18727486
2016/12/5	23.3	23.08	23.31	22.86	34114147	4	0.7147607	0.2368507	0.048388597
2016/12/6	23.17	23.29	23.39	23.1	26165916	14	0.44835886	0.21298246	0.33865875
2016/12/7	23.11	23.56	23.6	23.09	29978926	12	0.615014	0.3393182	0.045667782
2016/12/8	23.51	23.83	23.91	23.45	27053247	9	0.5679958	0.3549402	0.07706397
2016/12/9	23.88	24.29	24.47	23.88	34376027	7	0.6290743	0.30090165	0.070024036
2016/12/12	24.12	24.12	24.55	23.92	26180189	2	0.05403307	0.015262689	0.93070424
2016/12/13	24.26	24.6	24.78	24.24	43296981	9	0.58464676	0.24563612	0.16971713
2016/12/14	24.56	24.6	24.85	24.54	33968745	5	0.6748038	0.25549752	0.06969873
2016/12/15	24.64	24.75	24.98	24.61	46286513	4	0.29917172	0.27140447	0.4294238
2016/12/16	24.92	24.79	24.92	24.71	44285171	7	0.68986404	0.10382128	0.2063147
2016/12/19	24.75	24.96	25.14	24.74	27759619	5	0.36521056	0.39548227	0.23930717
2016/12/20	24.98	25.04	25.17	24.97	21401196	6	0.68344337	0.102600776	0.21395586
2016/12/21	25	25.06	25.15	24.99	23724774	5	0.3234355	0.25223032	0.42433414
2016/12/22	24.89	24.87	24.93	24.71	26044771	3	0.063474976	0.013907771	0.92261726
2016/12/23	24.7	24.93	24.93	24.7	14244752	3	0.7329504	0.23818976	0.028859844
2016/12/27	24.93	25.11	25.25	24.92	18133456	1	0.93211395	0.024155565	0.043730527
2016/12/28	25.18	24.99	25.3	24.85	20691106	2	0.3229552	0.025022294	0.6520225
2016/12/30	24.96	24.75	25.1	24.66	30561669	3	0.48945975	0.06154853	0.4489917
2017/1/3	24.75	24.84	24.88	24.49	28763145	1	0.07598151	0.050029777	0.8739887
2017/1/4	24.76	24.8	24.93	24.74	21082181	1	0.9176688	0.061050568	0.021280656
2017/1/5	24.78	24.95	25.01	24.75	22115396	8	0.34972998	0.1965078	0.45376223
2017/1/6	24.99	25.28	25.34	24.92	31717029	2	0.549633	0.108879365	0.34148768
2017/1/9	25.29	25.55	25.66	25.28	33523959	2	0.08772956	0.4270952	0.4851752
2017/1/10	25.49	25.58	25.64	25.37	24434145	6	0.30553195	0.39449254	0.2999755
2017/1/11	25.48	25.74	25.78	25.45	27453380	4	0.6142435	0.15238443	0.23337206
2017/1/12	25.52	25.61	25.62	25.35	27065129	6	0.46875116	0.23949857	0.2917503
2017/1/13	25.58	25.56	25.7	25.5	26087411	1	0.04682336	0.032484826	0.9206918
2017/1/17	25.38	25.8	25.86	25.35	34413608	4	0.7064884	0.21582422	0.077687405
2017/1/18	25.8	25.8	25.92	25.73	23687925	4	0.6307426	0.25441432	0.114843056
2017/1/19	25.65	25.74	25.82	25.64	25556709	6	0.5779832	0.24392004	0.17809677
2017/1/20	25.91	25.8	25.91	25.73	29923001	2	0.3326838	0.45348713	0.21382914
2017/1/23	25.8	25.82	26	25.74	21985311	7	0.35167196	0.35112566	0.29720244
2017/1/24	25.69	25.79	25.82	25.67	23193797	6	0.4590795	0.2011639	0.33975652
2017/1/25	25.9	26.27	26.32	25.87	32564729	5	0.31902513	0.50220454	0.17877033
2017/1/26	26.22	26.28	26.41	26.2	26322394	8	0.63395035	0.2928715	0.07317814
2017/1/27	26.33	26.29	26.39	26.2	20496585	2	0.30702996	0.12084606	0.572124
2017/1/30	26.03	26.21	26.21	25.96	30329859	4	0.5638869	0.18949096	0.24662215
2017/1/31	26.09	26.14	26.15	25.95	48247083	13	0.30711776	0.19561328	0.49726897
2017/2/1	27.56	27.99	28.42	27.55	111855283	16	0.23677835	0.49726668	0.265955
2017/2/2	27.79	27.93	28.15	27.74	33672447	9	0.6843626	0.16613783	0.14949964
2017/2/3	27.88	28.07	28.1	27.84	24471696	4	0.78782487	0.1252512	0.0869239
2017/2/6	28.08	28.37	28.42	28.02	26793715	2	0.46854073	0.11447249	0.41698685
2017/2/7	28.43	28.68	28.82	28.41	38161997	5	0.48260754	0.04305872	0.47433376
2017/2/8	28.64	28.81	28.85	28.6	22945646	2	0.07335059	0.29720533	0.62944406
2017/2/9	28.85	29.05	29.05	28.72	28323962	6	0.57231027	0.071437895	0.35625184
2017/2/13	29.21	29.26	29.4	29.13	22998364	2	0.26012743	0.67429686	0.06557571
2017/2/14	29.31	29.7	29.71	29.25	33064858	4	0.5431248	0.43053657	0.026338669
2017/2/15	29.82	29.82	30.01	29.6	35579916	4	0.40435874	0.30585077	0.2897905
2017/2/16	29.86	29.78	29.92	29.65	22543246	3	0.625807	0.04332286	0.33087018
2017/2/17	29.72	29.87	29.9	29.72	22180744	4	0.5390957	0.21279171	0.24811259
2017/2/21	30	30.12	30.13	29.94	24488341	5	0.30640167	0.30370206	0.38989627
2017/2/22	30.05	30.22	30.22	29.97	20794431	1	0.8379682	0.024330383	0.13770138
2017/2/23	30.29	30.07	30.31	30.02	20762716	2	0.6908777	0.25497118	0.05415105
2017/2/24	29.92	30.11	30.11	29.76	21755623	1	0.88544035	0.10308838	0.01147123
2017/2/27	30.23	30.17	30.3	30.01	20224176	6	0.42931166	0.324652	0.24603634
2017/2/28	30.21	30.19	30.3	30.12	23449576	4	0.49551693	0.08704454	0.41743854
2017/3/1	30.41	30.89	30.98	30.34	36363807	3	0.28396437	0.21334238	0.50269324
2017/3/2	30.94	30.68	31.01	30.63	26182197	3	0.81366557	0.06796179	0.11837262
2017/3/3	30.64	30.89	30.9	30.59	21556130	4	0.67391634	0.30895022	0.017133437
2017/3/6	30.78	30.78	30.88	30.59	21230350	2	0.6817099	0.30883616	0.009453962
2017/3/7	30.71	30.82	30.94	30.64	17439815	2	0.5769489	0.41021186	0.012839285
2017/3/8	30.68	30.69	30.89	30.65	18697403	5	0.9183127	0.04346655	0.03822066
2017/3/9	30.63	30.61	30.64	30.2	22134841	5	0.23074202	0.18641189	0.5828461
2017/3/10	30.75	30.73	30.78	30.6	19586140	2	0.5176128	0.15423629	0.32815087
2017/3/13	30.65	30.74	30.8	30.65	17052208	1	0.7876605	0.1642094	0.048130147
2017/3/14	30.77	30.69	30.85	30.65	15291388	6	0.4858935	0.24333169	0.27077487
2017/3/15	30.79	31.06	31.13	30.7	25678446	5	0.60134864	0.21365777	0.18499361
2017/3/16	31.12	31.11	31.2	31.01	19214921	3	0.8747068	0.112934	0.012359177
2017/3/17	31.19	30.94	31.19	30.91	43710004	3	0.75321835	0.17531687	0.07146481
2017/3/20	31.04	31.31	31.32	31	21479678	3	0.4082588	0.26928818	0.32245296
2017/3/21	31.47	30.9	31.64	30.87	39463155	12	0.45821503	0.2866216	0.25516337
2017/3/22	30.9	31.3	31.34	30.88	25811516	5	0.43310148	0.19644657	0.370452
2017/3/23	31.26	31.17	31.34	31.09	20299845	1	0.3510675	0.6342689	0.014663609
2017/3/24	31.32	31.1	31.38	31.03	22365272	1	0.8712408	0.04991183	0.07884736
2017/3/27	30.79	31.16	31.25	30.6	23562018	6	0.60706717	0.23433852	0.15859428
2017/3/28	31.17	31.89	31.95	31.1	33353285	2	0.49247742	0.2613675	0.24615505
2017/3/29	31.86	31.97	32.06	31.74	29174267	7	0.38076657	0.5705344	0.048699014
2017/3/30	31.99	31.92	32.07	31.82	21189560	3	0.32756764	0.179861	0.49257132
2017/3/31	31.87	31.86	32.01	31.69	19642715	5	0.39011365	0.30356055	0.30632585
2017/4/3	31.87	31.87	31.97	31.7	19975980	23	0.5293501	0.22545724	0.24519272
2017/4/4	31.75	32.13	32.16	31.73	19877676	4	0.45216587	0.47228384	0.0755503
2017/4/5	32	31.95	32.31	31.89	27663728	2	0.13447863	0.39241603	0.47310543
2017/4/6	32.01	31.86	32.07	31.8	21132002	3	0.8434089	0.08919191	0.06739918
2017/4/7	31.87	31.78	31.99	31.76	16659657	4	0.41301423	0.26636857	0.3206172
2017/4/10	31.84	31.73	31.91	31.67	18905364	10	0.7197807	0.15686896	0.123350345
2017/4/11	31.68	31.35	31.78	30.96	30353007	27	0.5481411	0.21836635	0.23349254
2017/4/12	31.34	31.39	31.48	31.19	20321631	14	0.5816217	0.21864608	0.19973223
2017/4/13	31.42	31.2	31.54	31.2	17778143	3	0.7646814	0.18926346	0.046055153
2017/4/17	31.31	31.4	31.41	31.16	16557234	9	0.877093	0.10477865	0.018128375
2017/4/18	31.29	31.24	31.45	31.22	14677941	5	0.6825377	0.2842261	0.03323626
2017/4/19	31.41	31.11	31.44	31.05	17303881	12	0.52574635	0.17230953	0.3019441
2017/4/20	31.25	31.55	31.67	31.23	23297505	60	0.48635542	0.37257954	0.14106508
2017/4/21	31.55	31.51	31.61	31.4	17297819	24	0.68200094	0.277706	0.040293027
2017/4/24	31.82	31.85	31.93	31.74	17118457	52	0.6003686	0.29258588	0.10704538
2017/4/25	31.92	32.07	32.17	31.91	18671987	38	0.45710313	0.33271542	0.21018147
2017/4/26	32.06	31.86	32.09	31.78	20016925	12	0.62596637	0.30618438	0.06784924
2017/4/27	31.92	31.89	31.98	31.77	14207643	9	0.6639895	0.31056726	0.02544326
2017/4/28	31.96	31.85	32.02	31.76	20831183	14	0.47714716	0.22501765	0.29783514
2017/5/1	32.22	32.59	32.74	32.18	33527080	13	0.64250594	0.16556329	0.19193079
2017/5/2	32.83	32.82	32.96	32.65	44432690	23	0.45624024	0.24500915	0.2987506
2017/5/3	32.34	32.71	32.81	32.01	45609582	35	0.4527979	0.18832369	0.35887837
2017/5/4	32.57	32.57	32.73	32.39	23346293	45	0.42700425	0.20662633	0.36636943
2017/5/5	32.63	33.18	33.19	32.63	27290897	23	0.4033896	0.24470505	0.3519054
2017/5/8	33.2	34.19	34.37	33.2	48684137	13	0.6813214	0.15945315	0.1592255
2017/5/9	34.41	34.44	34.66	34.3	39031970	21	0.6177246	0.23398559	0.14828989
2017/5/10	34.35	34.26	34.43	33.97	25780583	44	0.62652475	0.23260713	0.14086811
2017/5/11	34.21	34.59	34.62	34.18	27239428	19	0.6947215	0.16167288	0.14360555
2017/5/12	34.77	35.12	35.2	34.77	32498413	11	0.5759673	0.25793672	0.16609599
2017/5/15	35.1	35.02	35.26	34.86	25915047	10	0.5248923	0.42115164	0.05395613
2017/5/16	35.08	34.97	35.11	34.78	19996232	6	0.6939411	0.14716126	0.15889765
2017/5/17	34.5	33.66	34.74	33.53	50679848	8	0.6440743	0.19477922	0.16114654
2017/5/18	33.92	34.23	34.43	33.88	33525106	18	0.5643557	0.124837056	0.31080732
2017/5/19	34.44	34.36	34.59	34.26	26933815	4	0.7950659	0.16484912	0.04008494
2017/5/22	34.6	34.6	34.74	34.33	22934398	9	0.64555407	0.23131749	0.12312847
2017/5/23	34.82	34.55	34.82	34.43	19908957	22	0.5459964	0.38349923	0.07050437
2017/5/24	34.56	34.43	34.64	34.27	19207232	7	0.64445126	0.10785077	0.24769793
2017/5/25	34.53	34.57	34.69	34.36	19219081	6	0.5053157	0.17282356	0.32186076
2017/5/26	34.6	34.5	34.66	34.43	21902211	6	0.7522753	0.08549271	0.162232
2017/5/30	34.45	34.52	34.71	34.43	20119009	93	0.592614	0.31793883	0.089447156
2017/5/31	34.59	34.29	34.64	34.19	24455800	55	0.53138405	0.33970323	0.12891272
2017/6/1	34.39	34.39	34.43	34.15	16384407	11	0.7812958	0.17839308	0.040311173
2017/6/2	34.49	34.96	34.96	34.32	27732984	8	0.54813606	0.31854138	0.13332255
2017/6/5	34.68	34.58	34.71	34.46	25284641	29	0.5839785	0.17588116	0.24014041
2017/6/6	34.57	34.71	35.05	34.54	26593991	16	0.44066006	0.22165503	0.3376849
2017/6/7	34.85	34.94	35.09	34.72	21020366	18	0.4831885	0.34872428	0.1680872
2017/6/8	34.91	34.85	34.98	34.7	21146643	36	0.51950496	0.28700855	0.19348639
2017/6/9	34.9	33.34	34.9	32.6	64788624	38	0.39822283	0.31101465	0.2907625
2017/6/12	32.53	32.45	32.62	31.73	72202819	74	0.400017	0.32426888	0.2757141
2017/6/13	32.89	32.75	32.96	32.39	34096538	38	0.5854182	0.21524568	0.19933608
2017/6/14	32.97	32.39	32.97	32.06	31455996	20	0.5938042	0.25142398	0.15477182
2017/6/15	31.93	32.17	32.22	31.65	31662421	24	0.6250787	0.1264434	0.24847794
2017/6/16	32.04	31.67	32.22	31.65	50267760	16	0.6023422	0.232761	0.16489683
2017/6/19	32.01	32.68	32.78	32.01	32466322	14	0.6208123	0.23176168	0.14742608
2017/6/20	32.82	32.35	32.82	32.33	24886167	21	0.5820123	0.2110419	0.20694573
2017/6/21	32.48	32.57	32.62	32.25	21248410	18	0.72962415	0.19745189	0.072924055
2017/6/22	32.54	32.51	32.77	32.38	19086118	12	0.60359174	0.35750267	0.038905606
2017/6/23	32.38	32.67	32.89	32.38	35423678	6	0.47142866	0.077786736	0.4507846
2017/6/26	32.89	32.55	33.17	32.44	25679183	20	0.54347724	0.36372024	0.09280247
2017/6/27	32.35	32.03	32.64	32	24731399	12	0.6078115	0.21329655	0.17889196
2017/6/28	32.22	32.56	32.63	31.89	22056060	16	0.6428584	0.19068776	0.16645388
2017/6/29	32.28	32.02	32.38	31.67	31454522	10	0.6848315	0.26527166	0.049896784
2017/6/30	32.21	32.1	32.34	32.04	23004137	1	0.022857184	0.026013333	0.95112944
2017/7/3	32.32	31.97	32.42	31.87	14277848	7	0.45497537	0.3257578	0.21926682
2017/7/5	32.02	32.12	32.3	31.78	21551200	13	0.54373145	0.31681615	0.13945237
2017/7/6	31.85	31.78	31.97	31.7	24110718	18	0.51262677	0.25966516	0.22770813
2017/7/7	31.82	32.14	32.29	31.82	19201712	7	0.45221576	0.35717675	0.19060747
2017/7/10	32.13	32.36	32.59	31.94	21090636	60	0.5800378	0.33326757	0.0866946
2017/7/11	32.28	32.48	32.56	32.19	12952980	105	0.5280536	0.3445185	0.12742792
2017/7/12	32.57	32.53	32.64	32.3	15622552	86	0.49172363	0.3755498	0.13272652
2017/7/13	32.49	33.04	33.22	32.47	15984458	99	0.5231015	0.37810084	0.09879776
2017/7/14	33.1	33.36	33.43	32.93	12909463	57	0.46886796	0.337493	0.19363903
2017/7/17	33.33	33.49	33.82	33.24	16357705	15	0.598123	0.141947	0.25993
2017/7/18	33.4	33.62	33.63	33.27	11481325	10	0.6911527	0.18272276	0.12612452
2017/7/19	33.72	33.85	33.95	33.59	20922969	17	0.55904055	0.17864144	0.26231802
2017/7/20	34.01	33.68	34.03	33.65	10861372	10	0.4490808	0.388975	0.16194427
2017/7/21	33.57	33.67	33.71	33.32	17818298	6	0.8020058	0.0970606	0.10093355
2017/7/24	33.74	34.12	34.21	33.57	14446538	32	0.5397547	0.34570295	0.1145424
2017/7/25	34.16	34.28	34.56	34.16	12179278	20	0.57060355	0.25246623	0.17693026
2017/7/26	34.45	34.46	34.58	34.36	10545034	15	0.6637073	0.13311121	0.2031815
2017/7/27	34.54	33.74	34.6	32.92	32476337	15	0.44899794	0.17175166	0.3792504
2017/7/28	33.53	33.47	33.66	33.4	11174280	8	0.7250887	0.16185711	0.11305416
2017/7/31	33.57	33.28	33.68	33.13	19845920	18	0.55354905	0.19132975	0.25512126
2017/8/1	33.42	33.61	33.65	33.2	20354202	19	0.4837918	0.39916405	0.117044084
2017/8/2	35.97	35.38	36.04	35.14	44794779	33	0.47673988	0.33299723	0.19026288
2017/8/3	35.36	34.99	35.4	34.85	17882106	23	0.6624729	0.120580815	0.21694627
2017/8/4	35.13	35.2	35.45	35.02	13787215	8	0.5153124	0.09239678	0.39229086
2017/8/7	35.35	35.8	35.83	35.27	14999747	11	0.5666765	0.24759713	0.18572642
2017/8/8	35.74	36.12	36.56	35.67	23260923	12	0.554344	0.13677815	0.3088779
2017/8/9	35.91	36.36	36.42	35.88	26131530	11	0.5916781	0.21740295	0.19091892
2017/8/10	36.23	35.09	36.26	34.91	40804273	8	0.38425547	0.26666868	0.34907588
2017/8/11	35.38	35.63	35.9	35.27	26257096	12	0.579801	0.17024492	0.24995404
2017/8/14	36.09	36.22	36.31	35.94	22122734	20	0.6802579	0.21403055	0.105711445
2017/8/15	36.42	36.66	36.8	36.29	29465487	11	0.6145279	0.22532195	0.16015017
2017/8/16	36.74	36.49	36.88	36.29	27671612	18	0.62218696	0.21570398	0.162109
2017/8/17	36.39	35.72	36.43	35.72	27940565	24	0.47744265	0.14323156	0.37932575
2017/8/18	35.72	35.63	36.13	35.44	27428069	7	0.70571834	0.091073014	0.20320866
2017/8/21	35.63	35.56	35.73	35.03	26368528	55	0.50659406	0.356361	0.13704497
2017/8/22	35.81	36.2	36.26	35.76	21604585	4	0.66262305	0.30150554	0.035871476
2017/8/23	36.02	36.25	36.37	35.98	19399081	13	0.5795828	0.25012916	0.17028801
2017/8/24	36.36	36.07	36.44	35.89	19818918	13	0.530926	0.34389654	0.1251775
2017/8/25	36.17	36.22	36.4	36.07	25480063	9	0.40243742	0.35120773	0.24635485
2017/8/28	36.29	36.62	36.76	36.24	25965972	54	0.5523595	0.30781302	0.1398275
2017/8/29	36.28	36.98	37.04	36.26	29516910	15	0.64860004	0.238113	0.113286935
2017/8/30	37.21	37.09	37.23	36.91	27269584	18	0.62769294	0.1813666	0.19094056
2017/8/31	37.17	37.26	37.39	37.13	26785096	57	0.47425967	0.3052194	0.22052093
2017/9/1	37.46	37.27	37.49	37.16	16591051	54	0.4721217	0.38932756	0.13855082
2017/9/5	37.19	36.78	37.32	36.4	29536314	10	0.61604935	0.34297276	0.040977873
2017/9/6	36.93	36.73	37	36.39	21651726	10	0.5605508	0.1510708	0.28837842
2017/9/7	36.78	36.57	36.82	36.35	21928502	46	0.41887048	0.32306242	0.25806698
2017/9/8	36.47	35.91	36.54	35.89	28611535	68	0.49983984	0.34265742	0.15750276
2017/9/11	36.38	36.63	36.77	36.23	31580798	113	0.4649422	0.35270485	0.18235305
2017/9/12	36.91	36.47	37.25	35.95	71714046	88	0.57636935	0.29460877	0.12902185
2017/9/13	36.22	36.17	36.25	35.73	44907361	52	0.4323324	0.3723281	0.19533947
2017/9/14	36	35.83	36.11	35.78	23760749	20	0.49910682	0.22013858	0.28075463
2017/9/15	35.87	36.23	36.5	35.76	49114602	13	0.5624985	0.23049194	0.20700957
2017/9/18	36.28	35.92	36.38	35.76	28269435	13	0.64544517	0.2480446	0.106510244
2017/9/19	36.13	35.94	36.2	35.87	20810632	38	0.5754744	0.31319833	0.11132726
2017/9/20	35.73	35.27	35.82	34.71	52951364	70	0.537948	0.32950327	0.1325488
2017/9/21	35.21	34.6	35.21	34.44	37511661	19	0.501466	0.13768539	0.36084864
2017/9/22	34.26	34.23	34.32	33.9	46645443	11	0.54534715	0.17767943	0.27697346
2017/9/25	33.75	33.89	34.21	33.55	44387336	18	0.4724529	0.102409415	0.42513767
2017/9/26	34.2	34.54	34.74	34.18	36660045	24	0.6211062	0.15856804	0.22032577
2017/9/27	34.71	34.81	34.94	34.64	25504227	74	0.52085805	0.3352025	0.14393942
2017/9/28	34.73	34.58	34.83	34.43	22005455	26	0.5404714	0.3423944	0.117134206
2017/9/29	34.56	34.79	34.79	34.26	26299810	2	0.9129002	0.06401603	0.023083728
2017/10/2	34.82	34.71	34.87	34.44	18698842	14	0.50061685	0.20397691	0.2954063
2017/10/3	34.76	34.88	35.03	34.73	16230293	5	0.70828927	0.17931874	0.11239202
2017/10/4	34.66	34.63	34.72	34.37	20163750	25	0.6448356	0.14417258	0.21099186
2017/10/5	34.8	35.1	35.12	34.77	21283769	13	0.7897302	0.18021283	0.03005704
2017/10/6	35	35.08	35.13	34.9	17407558	11	0.5351843	0.21150206	0.25331357
2017/10/9	35.21	35.22	35.44	35.13	16262923	12	0.48323032	0.4691527	0.047616977
2017/10/10	35.27	35.23	35.76	35.03	15617014	14	0.46494886	0.4002702	0.13478091
2017/10/11	35.25	35.39	35.5	35.19	16905640	12	0.6963487	0.101097085	0.20255418
2017/10/12	35.34	35.26	35.6	35.19	16125054	11	0.41657287	0.36066896	0.22275823
2017/10/13	35.44	35.5	35.58	35.36	16394188	10	0.41710243	0.2013015	0.38159606
2017/10/16	35.73	36.23	36.26	35.67	24121452	21	0.4673338	0.28470978	0.24795644
2017/10/17	36.2	36.37	36.47	36.06	18997275	14	0.58181447	0.30137727	0.11680826
2017/10/18	36.36	36.2	36.43	36.16	16374164	8	0.78116196	0.20104781	0.017790256
2017/10/19	35.44	35.25	35.53	35.01	42584166	18	0.22481996	0.33517444	0.44000557
2017/10/20	35.41	35.32	35.69	35.25	23974146	14	0.5284378	0.26320398	0.2083582
2017/10/23	35.48	35.3	35.68	35.13	21984327	18	0.41520894	0.30442727	0.28036383
2017/10/24	35.33	35.53	35.61	35.31	17757230	15	0.36375302	0.4182495	0.21799749
2017/10/25	35.48	35.36	35.64	35.07	21207098	10	0.51343244	0.2956821	0.1908854
2017/10/26	35.56	35.61	35.71	35.45	17000469	9	0.6116441	0.33528966	0.053066228
2017/10/27	36.08	37.02	37.16	35.93	44454160	8	0.5982076	0.25327912	0.14851327
2017/10/30	37.23	37.94	38.27	37.19	44700772	24	0.48925415	0.28197616	0.22876967
2017/10/31	38.23	38.52	38.67	37.99	36046828	78	0.37722036	0.39306667	0.229713
2017/11/1	38.72	37.98	38.74	37.66	33637762	76	0.39942622	0.39105567	0.20951806
2017/11/2	38.17	38.28	38.38	37.58	41393373	27	0.46293068	0.30594727	0.23112202
2017/11/3	39.78	39.38	39.82	39.04	59398631	21	0.40873182	0.33541936	0.25584885
2017/11/6	39.35	39.82	40	39.19	35026306	26	0.48356217	0.37245336	0.14398445
2017/11/7	39.73	39.96	40.07	39.66	24361485	16	0.6064559	0.23832114	0.15522294
2017/11/8	39.92	40.32	40.32	39.84	24409527	11	0.7099922	0.15722223	0.13278556
2017/11/9	40.03	40.23	40.28	39.54	29482596	64	0.39960802	0.3582641	0.24212784
2017/11/10	40.19	40.08	40.26	39.98	25145500	16	0.5187596	0.2860586	0.19518176
2017/11/13	39.79	39.91	40.04	39.76	16982080	16	0.5430359	0.2531922	0.20377184
2017/11/14	39.67	39.25	39.78	39.21	24782487	12	0.56012505	0.17196555	0.26790932
2017/11/15	38.91	38.68	38.99	38.51	29158070	18	0.6917078	0.12003817	0.18825415
2017/11/16	39.21	39.19	39.38	38.99	23637484	15	0.57647246	0.29150316	0.13202438
2017/11/17	39.17	38.95	39.26	38.82	21899544	9	0.7055667	0.13901757	0.15541576
2017/11/20	38.99	38.91	39.05	38.8	16262447	10	0.668095	0.095945664	0.23595932
2017/11/21	39.11	39.7	39.84	39.11	25131295	19	0.548264	0.3072465	0.14448948
2017/11/22	39.75	40.15	40.16	39.68	25588925	13	0.5031656	0.343266	0.15356842
2017/11/24	40.19	40.16	40.29	40.08	14026673	13	0.5946197	0.2551877	0.15019259
2017/11/27	40.18	39.94	40.18	39.75	20716802	6	0.36770776	0.25937432	0.3729179
2017/11/28	39.99	39.68	40.13	39.38	26428802	14	0.68395996	0.21686801	0.09917203
2017/11/29	39.57	38.78	39.64	38.2	41666364	18	0.3879597	0.1959076	0.4161327
2017/11/30	39.02	39.38	39.45	38.52	41527218	15	0.48697248	0.2260485	0.28697902
2017/12/1	38.9	39.18	39.33	38.54	39759288	7	0.3182911	0.23381822	0.44789067
2017/12/4	39.53	38.86	39.57	38.82	32542385	12	0.68695456	0.17702912	0.13601632
2017/12/5	38.68	38.82	39.29	38.51	27350154	14	0.3712857	0.21047427	0.41824
2017/12/6	38.29	38.67	38.96	38.03	28560000	14	0.637916	0.20960046	0.15248348
2017/12/7	38.67	38.74	39.02	38.64	25673308	15	0.4342404	0.29708853	0.2686711
2017/12/8	39.04	38.76	39.16	38.62	23355231	8	0.6433938	0.08499397	0.27161223
2017/12/11	38.71	39.58	39.64	38.61	35273759	71	0.4386967	0.38578507	0.17551821
2017/12/12	39.45	39.34	39.51	39.28	19409230	31	0.5611768	0.24877405	0.1900492
2017/12/13	39.54	39.48	39.8	39.41	23818447	16	0.46934816	0.31658584	0.21406601
2017/12/14	39.51	39.47	39.7	39.33	20476541	18	0.70218	0.24062508	0.057194848
2017/12/15	39.82	39.91	39.96	39.53	40169307	10	0.21679386	0.3443458	0.43886033
2017/12/18	40.13	40.52	40.71	40.13	29421114	11	0.48237503	0.26855448	0.24907055
2017/12/19	40.17	40.05	40.26	39.94	27436447	18	0.45547432	0.3196521	0.2248736
2017/12/20	40.13	40	40.27	39.73	23475649	10	0.5733223	0.22307017	0.20360753
2017/12/21	39.96	40.17	40.42	39.94	20949896	14	0.57452476	0.2856597	0.13981552
2017/12/22	40.08	40.17	40.27	40.04	16349444	6	0.7317477	0.09347814	0.17477413
2017/12/26	39.11	39.06	39.28	38.83	33185536	16	0.41156125	0.09943392	0.48900482
2017/12/27	38.94	39.06	39.11	38.84	21498213	10	0.3411095	0.33769393	0.32119662
2017/12/28	39.16	39.18	39.38	39.03	16480187	63	0.5182231	0.34709147	0.13468552
2017/12/29	39.04	38.72	39.06	38.72	25999922	21	0.3968381	0.2583817	0.34478018
2018/1/2	38.95	39.48	39.49	38.73	25555934	11	0.41918638	0.45868883	0.12212476
2018/1/3	39.55	39.47	40.05	39.4	29517899	15	0.6666584	0.09895821	0.23438331
2018/1/4	39.55	39.67	39.78	39.43	22434597	13	0.59280854	0.28268722	0.12450425
2018/1/5	39.77	40.16	40.26	39.68	23660018	8	0.26032266	0.16780972	0.57186764
2018/1/8	40	40	40.32	39.9	20567766	7	0.3934556	0.28881449	0.31772992
2018/1/9	40.05	40	40.18	39.77	21583997	13	0.47506717	0.27651066	0.24842216
2018/1/10	39.7	39.99	39.99	39.66	23959895	6	0.46239164	0.05869253	0.47891584
2018/1/11	40.06	40.23	40.29	40.04	18667729	7	0.80625397	0.12934408	0.06440197
2018/1/12	40.46	40.69	40.75	40.33	25418080	5	0.352449	0.15179662	0.4957544
2018/1/16	40.89	40.46	41.26	40.45	29565947	82	0.47181335	0.36362684	0.16455975
2018/1/17	40.45	41.19	41.23	40.18	34386836	24	0.5169876	0.27904418	0.20396821
2018/1/18	41.26	41.23	41.44	40.98	31193352	28	0.557254	0.16825736	0.2744886
2018/1/19	41.07	41.03	41.31	40.77	32425067	10	0.51063436	0.24219422	0.24717143
2018/1/22	40.74	40.66	40.86	40.56	27108551	11	0.53981614	0.2587652	0.20141874
2018/1/23	40.74	40.67	41.27	40.62	32689146	8	0.3667014	0.26675618	0.3665425
2018/1/24	40.73	39.97	40.74	39.71	51105090	16	0.5974798	0.2351122	0.16740802
2018/1/25	40.04	39.19	40.15	39.05	41529004	13	0.4498922	0.32379848	0.22630933
2018/1/26	39.41	39.29	39.41	38.93	39143011	5	0.64207906	0.1118904	0.24603052
2018/1/29	38.95	38.4	38.95	38.18	50640406	19	0.36395603	0.25863326	0.37741077
2018/1/30	37.8	38.16	38.26	37.59	46048185	28	0.3407838	0.21978095	0.43943524
2018/1/31	38.13	38.27	38.52	38.04	32478930	22	0.37430343	0.2539357	0.37176087
2018/2/1	38.21	38.36	38.57	38.1	47230787	32	0.46262875	0.15984875	0.37752256
2018/2/2	37.91	36.54	38.11	36.44	86593825	19	0.48409	0.17581482	0.34009516
2018/2/5	36.19	35.54	37.38	35.41	72738522	92	0.49571028	0.32958362	0.17470615
2018/2/6	35.12	37.17	37.34	34.91	68243838	44	0.43720654	0.35544872	0.20734483
2018/2/7	37.19	36.3	37.26	36.18	51608580	11	0.40385684	0.24345523	0.35268784
2018/2/8	36.49	35.2	36.66	35.17	54390516	4	0.2813828	0.052434456	0.6661828
2018/2/9	35.84	35.67	36.04	34.13	70672608	5	0.5536168	0.06340341	0.3829798
2018/2/12	36.2	37.25	37.54	35.95	60819539	16	0.6779846	0.2737973	0.048218124
2018/2/13	37.06	37.66	37.76	36.98	32549163	12	0.4343443	0.10805788	0.45759788
2018/2/14	37.33	38.41	38.46	37.29	40644933	11	0.5286433	0.2810563	0.19030036
2018/2/15	39.02	39.82	39.84	38.82	51147171	14	0.44056	0.40781185	0.15162812
2018/2/16	39.66	39.68	40.28	39.51	40176091	7	0.73138475	0.15911436	0.10950086
2018/2/20	39.58	39.53	40.14	39.43	33930540	11	0.5360336	0.25966352	0.20430292
2018/2/21	39.78	39.34	40.1	39.32	37471623	75	0.5066119	0.2726919	0.22069621
2018/2/22	39.52	39.7	40.06	39.5	30991940	34	0.29800424	0.37882972	0.32316592
2018/2/23	39.99	40.45	40.48	39.96	33812360	6	0.5480131	0.20900394	0.24298298
2018/2/26	40.66	41.31	41.42	40.62	38162174	19	0.5816097	0.2235467	0.19484352
2018/2/27	41.35	41.17	41.69	41.11	38928125	14	0.50984657	0.19444469	0.29570872
2018/2/28	41.39	41.1	41.73	41.08	37782138	17	0.5469698	0.23684515	0.21618512
2018/3/1	41.21	40.32	41.52	39.74	48801970	12	0.5897283	0.19299781	0.21727388
2018/3/2	39.77	40.62	40.65	39.68	38453950	4	0.26073527	0.06049987	0.6787649
2018/3/5	40.37	40.78	41.01	40.2	28401366	8	0.5627115	0.09248401	0.34480453
2018/3/6	41.05	40.74	41.13	40.6	23788506	6	0.62556726	0.308373	0.06605976
2018/3/7	40.31	40.33	40.53	40.14	31703462	9	0.4855113	0.19399184	0.32049692
2018/3/8	40.44	40.81	40.85	40.34	23774107	15	0.6088512	0.20190892	0.18923993
2018/3/9	41.06	41.57	41.57	40.92	32185162	7	0.8150908	0.09594376	0.08896546
2018/3/12	41.64	42	42.17	41.62	32207081	17	0.740604	0.1927768	0.0666192
2018/3/13	42.22	41.56	42.45	41.38	31693529	9	0.59977996	0.22964483	0.17057525
2018/3/14	41.65	41.18	41.7	41.02	29368356	14	0.54140395	0.21717535	0.24142076
2018/3/15	41.2	41.23	41.63	41.09	22743798	14	0.68505704	0.13786681	0.1770761
2018/3/16	41.23	41.08	41.35	40.98	39404688	5	0.42885026	0.29724938	0.2739004
2018/3/19	40.9	40.4	40.94	39.99	33446771	37	0.47344157	0.24229741	0.28426105
2018/3/20	40.38	40.38	40.77	40.31	19649350	20	0.63077486	0.21059516	0.15862997
2018/3/21	40.33	39.39	40.34	39.39	37054935	18	0.6166165	0.2157635	0.16762003
2018/3/22	39.07	38.78	39.74	38.72	41490767	12	0.57821196	0.09687629	0.32491174
2018/3/23	38.67	37.81	39.05	37.81	41028784	15	0.44779605	0.21171232	0.34049162
2018/3/26	38.59	39.76	39.85	38.18	37541236	12	0.58204925	0.2659627	0.15198807
2018/3/27	39.99	38.66	40.36	38.3	40922579	13	0.5846822	0.21068437	0.20463337
2018/3/28	38.38	38.19	39.08	37.87	41668545	13	0.33111447	0.17976794	0.48911762
2018/3/29	38.52	38.52	39.51	38.3	38398505	15	0.46694425	0.13367358	0.3993822
2018/4/2	38.54	38.24	38.81	37.69	37445578	17	0.5212977	0.089435875	0.38926643
2018/4/3	38.48	38.67	38.76	37.79	30278046	18	0.3170117	0.19642621	0.4865621
2018/4/4	37.79	39.47	39.57	37.76	34605489	20	0.59079635	0.24658065	0.162623
2018/4/5	39.72	39.77	40.13	39.59	26933197	9	0.562325	0.3260828	0.11159219
2018/4/6	39.31	38.67	39.69	38.62	35005290	1	0.05494872	0.013079551	0.9319718
2018/4/9	39.04	39.08	39.84	39.03	29017718	13	0.49237534	0.24540721	0.26221746
2018/4/10	39.82	39.88	40.07	39.45	28614241	7	0.36967415	0.294591	0.3357349
2018/4/11	39.63	39.68	40.05	39.5	22431640	5	0.8444225	0.065284245	0.090293206
2018/4/12	39.92	40.11	40.32	39.83	22889285	6	0.48194885	0.26413512	0.253916
2018/4/13	40.27	40.25	40.53	40.03	25124255	9	0.51639414	0.26179186	0.22181398
2018/4/16	40.33	40.53	40.62	40.28	21578420	5	0.5176501	0.20955881	0.2727911
2018/4/17	40.69	41.13	41.31	40.67	26605442	10	0.68717	0.12232097	0.19050893
2018/4/18	41.02	41.03	41.28	40.79	20754538	2	0.47218874	0.031073073	0.49673817
2018/4/19	40.31	39.77	40.42	39.74	34808800	7	0.33568385	0.1268375	0.53747857
2018/4/20	39.22	38	39.38	37.93	65491140	9	0.26260132	0.2425242	0.49487448
2018/4/23	38.28	37.88	38.3	37.59	36515477	14	0.3939033	0.18492405	0.42117262
2018/4/24	37.99	37.31	38.15	36.88	33692017	21	0.40316167	0.19211453	0.40472376
2018/4/25	37.23	37.48	37.93	37.17	28382084	80	0.29605734	0.43832126	0.26562142
2018/4/26	37.6	37.63	38	37.41	27963014	76	0.40194058	0.36196476	0.2360947
2018/4/27	37.57	37.15	37.65	36.73	35655839	6	0.34984192	0.22947966	0.42067847
2018/4/30	37.1	37.89	38.39	37.03	42427424	23	0.60540986	0.18194358	0.2126465
2018/5/1	38.17	38.85	38.87	37.89	53569376	25	0.44959095	0.39061564	0.15979347
2018/5/2	40.38	40.71	41.01	40.02	66539371	29	0.42026025	0.28571373	0.294026
2018/5/3	40.54	40.79	40.95	40.18	34068180	16	0.3514695	0.18642315	0.46210736
2018/5/4	41.13	42.53	42.63	41.11	56201317	11	0.4888806	0.23112449	0.27999493
2018/5/7	42.87	42.86	43.49	42.76	42451423	61	0.45810628	0.27956185	0.26233172
2018/5/8	42.82	43.08	43.13	42.49	28402777	6	0.60278594	0.28450564	0.1127084
2018/5/9	43.21	43.41	43.42	42.88	23211241	9	0.70106196	0.16380078	0.13513722
2018/5/10	43.51	44.08	44.16	43.48	27989289	11	0.60135263	0.22931437	0.16933294
2018/5/11	44.13	43.9	44.27	43.62	26212221	5	0.4047659	0.41455898	0.18067518
2018/5/14	44.01	43.79	44.14	43.72	20778772	21	0.40285692	0.42832366	0.16881941
2018/5/15	43.45	43.36	43.52	43.03	23695159	23	0.5459055	0.26306394	0.1910306
2018/5/16	43.27	43.8	43.87	43.25	19183064	10	0.70634955	0.11627074	0.17737974
2018/5/17	43.75	43.5	43.98	43.34	17294029	60	0.5481776	0.24922068	0.20260169
2018/5/18	43.55	43.33	43.71	43.29	18297728	22	0.53355336	0.31921098	0.14723566
2018/5/21	43.75	43.66	44.07	43.48	18400787	8	0.47065648	0.37811446	0.1512291
2018/5/22	43.85	43.54	43.97	43.45	15240704	14	0.6518591	0.22049928	0.12764168
2018/5/23	43.34	43.84	43.88	43.19	20058415	10	0.5390097	0.28911462	0.1718757
2018/5/24	43.95	43.79	43.96	43.31	23233975	8	0.59265316	0.19026616	0.21708065
2018/5/25	43.81	43.9	44.17	43.67	17460963	5	0.8117649	0.0953787	0.092856444
2018/5/29	43.65	43.73	43.94	43.47	22514075	55	0.5671623	0.3153979	0.11743981
2018/5/30	43.68	43.63	43.75	43.45	18690547	17	0.55940396	0.28019947	0.16039653
2018/5/31	43.56	43.47	43.81	43.29	27482793	45	0.41306764	0.36570892	0.22122341
2018/6/1	43.75	44.31	44.32	43.69	23442510	41	0.526296	0.3169233	0.15678069
2018/6/4	44.66	44.71	45.11	44.59	26266174	20	0.5793754	0.30563167	0.11499294
2018/6/5	45.02	45.08	45.24	44.84	21565963	21	0.5125602	0.1951633	0.29227647
2018/6/6	45.16	45.25	45.27	44.73	20933619	7	0.58853334	0.07847734	0.3329893
2018/6/7	45.29	45.12	45.3	44.84	21347180	7	0.47972348	0.16600296	0.35427356
2018/6/8	44.55	44.68	44.75	44.2	26656799	11	0.47845948	0.11492722	0.40661332
2018/6/11	44.59	44.56	44.75	44.31	18308460	59	0.55871195	0.31972453	0.12156358
2018/6/12	44.6	44.82	44.91	44.54	16911141	24	0.4404862	0.44041553	0.119098246
2018/6/13	44.86	44.43	44.97	44.36	21638393	6	0.35266647	0.1547653	0.49256825
2018/6/14	44.64	44.45	44.65	44.31	21610074	6	0.60498446	0.24046993	0.15454555
2018/6/15	44.26	43.96	44.29	43.82	61719160	6	0.79993755	0.14252265	0.057539772
2018/6/18	43.72	43.94	44.06	43.55	18484865	7	0.37795615	0.207009	0.41503483
2018/6/19	43.04	43.18	43.34	42.62	33578455	7	0.4765589	0.16675568	0.35668546
2018/6/20	43.34	43.38	43.55	43.19	20628701	12	0.53999954	0.27641705	0.18358342
2018/6/21	43.57	43.12	43.84	42.99	25711898	8	0.39947793	0.30058727	0.2999348
2018/6/22	43.28	42.98	43.29	42.93	27200447	6	0.6925051	0.0841082	0.22338672
2018/6/25	42.6	42.3	42.98	41.94	31663096	32	0.48059425	0.32987934	0.18952644
2018/6/26	42.5	42.86	43.39	42.39	24569201	12	0.63610643	0.24018563	0.12370796
2018/6/27	43.06	42.79	43.57	42.76	25285328	9	0.52075934	0.27446786	0.20477277
2018/6/28	42.78	43.13	43.31	42.7	17365235	8	0.48355338	0.26112434	0.25532228
2018/6/29	43.33	43.03	43.55	42.48	22737666	8	0.495519	0.33177897	0.17270204
2018/7/2	42.71	43.55	43.58	42.61	17731343	2	0.018586155	0.011922479	0.96949136
2018/7/3	43.7	42.73	43.74	42.64	13954806	3	0.15181333	0.44629136	0.4018953
2018/7/5	43.07	43.1	43.36	42.82	16604248	7	0.57613885	0.20756061	0.21630049
2018/7/6	43.11	43.75	43.86	43.05	17485245	5	0.22732648	0.24508908	0.52758443
2018/7/9	44.13	44.4	44.42	44.08	19756634	10	0.3821114	0.1369639	0.48092467
2018/7/10	44.43	44.34	44.57	44.3	15939149	10	0.4480312	0.18082495	0.3711439
2018/7/11	43.88	43.72	44.2	43.66	18831470	9	0.5384503	0.08290197	0.37864774
2018/7/12	44.14	44.51	44.61	44.08	18041131	9	0.5452115	0.20202842	0.25276017
2018/7/13	44.52	44.59	44.71	44.48	12519792	1	0.8725116	0.10951175	0.017976625
2018/7/16	44.63	44.48	44.92	44.36	15043110	8	0.31443846	0.19309062	0.49247095
2018/7/17	44.19	44.62	44.72	44.05	15534523	2	0.54552203	0.04980004	0.40467796
2018/7/18	44.7	44.35	44.7	44.24	16393381	4	0.36670515	0.5569359	0.07635892
2018/7/19	44.18	44.72	44.89	44.18	20286752	4	0.32157087	0.16916636	0.50926274
2018/7/20	44.7	44.61	44.86	44.3	20706042	4	0.3929282	0.32764333	0.27942845
2018/7/23	44.42	44.66	44.74	44.14	15989365	3	0.23476899	0.12692262	0.63830847
2018/7/24	44.87	45	45.17	44.77	18697898	3	0.22092767	0.726795	0.05227715
2018/7/25	45.02	45.46	45.47	44.86	16826483	4	0.420532	0.09445679	0.48501122
2018/7/26	45.41	45.31	45.74	45.16	19075964	6	0.5326118	0.111143775	0.35624447
2018/7/27	45.5	44.5	45.55	44.28	24023972	3	0.1499254	0.63431627	0.21575837
2018/7/30	44.73	44.23	44.8	44.02	21029535	10	0.48342118	0.09486855	0.42171025
2018/7/31	44.33	44.33	44.79	44.09	39373038	20	0.41805378	0.23577888	0.34616736
2018/8/1	46.54	47.13	47.19	46.08	67935716	25	0.37257886	0.2739637	0.35345745
2018/8/2	46.9	48.6	48.85	46.84	62404012	24	0.48444423	0.23386993	0.2816858
2018/8/3	48.51	48.75	48.94	48.12	33447396	9	0.41141587	0.24873596	0.33984816
2018/8/6	48.75	49.02	49.07	48.52	25425387	8	0.49855688	0.18200327	0.3194398
2018/8/7	49.08	48.53	49.13	48.44	25587387	15	0.6471857	0.2120461	0.14076829
2018/8/8	48.27	48.57	48.71	47.88	22525487	6	0.48644304	0.36059415	0.15296279
2018/8/9	48.57	48.97	49.2	48.55	23492626	8	0.31880978	0.2169573	0.46423286
2018/8/10	48.78	48.82	49.21	48.6	24611202	7	0.6870763	0.1382495	0.1746742
2018/8/13	48.86	49.15	49.67	48.86	25890880	6	0.27140525	0.15770228	0.5708925
2018/8/14	49.48	49.37	49.58	49	20748010	8	0.3177793	0.39863738	0.28358337
2018/8/15	49.24	49.5	49.62	49.02	28807564	10	0.39847246	0.23776558	0.36376196
2018/8/16	49.87	50.27	50.39	49.8	28500367	6	0.42956606	0.35034314	0.22009076
2018/8/17	50.3	51.33	51.42	50.23	35426997	9	0.35510367	0.36048424	0.28441203
2018/8/20	51.46	50.8	51.73	50.71	30287695	10	0.4101642	0.15422715	0.43560869
2018/8/21	51.14	50.7	51.23	50.44	26159755	8	0.20535105	0.5218673	0.27278167
2018/8/22	50.46	50.7	51.03	50.4	19018131	7	0.42901734	0.35811755	0.21286508
2018/8/23	50.6	50.81	51.2	50.59	18883224	9	0.34123757	0.46006525	0.19869716
2018/8/24	51.09	50.98	51.16	50.71	18476356	5	0.34218928	0.03828165	0.61952907
2018/8/27	51.22	51.42	51.62	51.02	20525117	5	0.5338369	0.14513783	0.32102528
2018/8/28	51.69	51.86	52.07	51.67	22776766	5	0.5679608	0.07719488	0.3548443
2018/8/29	51.97	52.68	52.81	51.79	27254804	4	0.38347593	0.40299687	0.2135272
2018/8/30	52.75	53.19	54	52.54	48793824	12	0.5121934	0.17646448	0.31134215
2018/8/31	53.6	53.84	54.15	53.44	43340134	6	0.37016782	0.110109694	0.5197224
2018/9/4	54.04	54.03	54.23	53.59	27390132	6	0.24530667	0.3336755	0.42101786
2018/9/5	54.18	53.65	54.35	53.21	33332960	6	0.43779507	0.09169951	0.47050545
2018/9/6	53.49	52.71	53.77	52.26	34289976	8	0.49416363	0.34341207	0.16242433
2018/9/7	52.4	52.26	53.28	52.11	37619810	6	0.17248674	0.068605356	0.758908
2018/9/10	52.17	51.52	52.4	51.05	39516453	11	0.3141463	0.2005453	0.48530838
2018/9/11	51.44	52.9	53.01	51.08	35749049	5	0.212866	0.34637696	0.4407571
2018/9/12	53.17	52.2	53.19	51.9	49278740	10	0.15942065	0.1873628	0.6532165
2018/9/13	52.82	53.54	54.02	52.58	41706377	14	0.41853788	0.22797476	0.35348728
2018/9/14	53.37	52.9	53.65	52.57	31999289	4	0.7245631	0.18512377	0.090313055
2018/9/17	52.47	51.41	52.67	51.25	37195133	8	0.36401936	0.2689827	0.36699796
2018/9/18	51.38	51.5	52.4	51.22	31571712	17	0.38942185	0.2955909	0.31498727
2018/9/19	51.56	51.53	51.84	50.76	27123833	6	0.4670435	0.14397849	0.38897803
2018/9/20	52	51.94	52.51	51.72	26608794	7	0.46297374	0.2526533	0.284373
2018/9/21	52.13	51.35	52.28	51.26	96246748	2	0.733424	0.024008013	0.24256799
2018/9/24	51.14	52.13	52.25	51.09	27693358	10	0.5799215	0.17411186	0.24596667
2018/9/25	51.87	52.48	52.64	51.86	24554379	2	0.5007933	0.45998326	0.03922347
2018/9/26	52.19	52.04	52.87	51.88	23984706	7	0.4423272	0.25013974	0.30753306
2018/9/27	52.89	53.17	53.55	52.82	30181227	7	0.5290946	0.22302654	0.24787886
2018/9/28	53.13	53.37	53.4	52.94	22929364	8	0.61093354	0.06445947	0.32460696
2018/10/1	53.92	53.75	54.29	53.52	23600802	6	0.50501716	0.0926423	0.4023405
2018/10/2	53.75	54.26	54.44	53.59	24788170	4	0.21605213	0.3084777	0.4754702
2018/10/3	54.45	54.95	55.3	54.38	28654799	6	0.48658538	0.27307716	0.2403375
2018/10/4	54.63	53.93	55.02	53.62	32042000	8	0.1949561	0.023122612	0.7819212
2018/10/5	53.93	53.01	54.04	52.08	33580463	8	0.5844617	0.04185819	0.37368008
2018/10/8	52.49	52.88	53.14	51.99	29663923	9	0.19619587	0.04199344	0.76181066
2018/10/9	52.85	53.65	53.75	52.5	26891029	9	0.41784105	0.36768463	0.21447428
2018/10/10	53.3	51.03	53.52	50.95	41990554	10	0.49408737	0.07554453	0.43036813
2018/10/11	50.57	50.55	51.81	50.02	53124392	11	0.47925112	0.14624152	0.3745074
2018/10/12	52.04	52.46	52.66	51.15	40337851	3	0.4782656	0.123906165	0.39782825
2018/10/15	52.23	51.28	52.39	51.25	30791007	6	0.36605325	0.22366159	0.41028515
2018/10/16	51.67	52.47	52.68	51.13	29183963	12	0.5754822	0.17031713	0.25420067
2018/10/17	52.51	52.23	52.6	51.77	22885397	7	0.69159657	0.13846293	0.16994055
2018/10/18	51.4	50.94	51.87	50.19	32581315	7	0.52936774	0.15014206	0.32049027
2018/10/19	51.45	51.76	52.25	51.29	33078726	5	0.44395724	0.21248195	0.34356079
2018/10/22	51.88	52.1	52.78	51.67	28792082	6	0.4385958	0.16331767	0.39808655
2018/10/23	50.89	52.62	52.75	50.61	38767846	11	0.5390639	0.20312864	0.2578075
2018/10/24	52.59	50.71	52.99	50.57	40925163	8	0.39174563	0.23406097	0.3741934
2018/10/25	51.36	51.89	52.28	51.12	29855768	4	0.62350905	0.11205092	0.26444006
2018/10/26	50.91	51.01	51.98	50.1	47258375	5	0.2352382	0.031063074	0.7336987
2018/10/29	51.73	50	51.86	48.46	45935520	9	0.41374806	0.14876246	0.43748945
2018/10/30	49.72	50.26	50.73	49.25	36659990	13	0.45945638	0.34174603	0.1987976
2018/10/31	51.16	51.65	52.05	51.09	38358933	23	0.3889641	0.3600605	0.25097534
2018/11/1	51.7	52.49	52.53	51.14	58323180	27	0.41869894	0.33325595	0.24804516
2018/11/2	49.32	48.81	50.35	48.29	91328654	25	0.36444026	0.27021226	0.3653475
2018/11/5	48.01	47.33	48.03	46.48	66163669	19	0.32110608	0.22819798	0.45069593
2018/11/6	47.42	47.88	48.12	47.36	31882881	19	0.49858722	0.08228984	0.41912287
2018/11/7	48.43	49.42	49.45	47.97	33424434	10	0.4921121	0.28475147	0.2231364
2018/11/8	49.61	49.24	49.65	48.81	25362636	7	0.41716576	0.5430375	0.039796747
2018/11/9	48.51	48.24	48.62	47.68	34365750	11	0.37813118	0.41190398	0.2099649
2018/11/12	46.87	45.66	47.08	45.57	51135518	41	0.38073993	0.24197748	0.37728253
2018/11/13	45.03	45.18	46.41	44.98	46882936	36	0.43391165	0.22373053	0.3423579
2018/11/14	45.59	43.82	45.74	43.6	60800957	24	0.46037745	0.15513736	0.38448516
2018/11/15	44.22	44.97	45.11	43.84	46478801	12	0.20034897	0.16101794	0.6386331
2018/11/16	44.74	45.5	45.86	44.48	36928253	11	0.4276804	0.24710418	0.32521543
2018/11/19	44.62	43.58	44.79	43.37	41920872	28	0.43633214	0.13836716	0.4253007
2018/11/20	41.71	41.36	42.49	41	67825247	31	0.38628727	0.10687619	0.5068365
2018/11/21	42.05	41.31	42.19	41.26	31124210	20	0.33087814	0.22465034	0.44447145
2018/11/23	40.85	40.19	41.27	40.14	23623972	10	0.27443874	0.20884016	0.5167211
2018/11/26	40.68	40.77	40.86	39.68	44998520	16	0.36555052	0.41660097	0.21784854
2018/11/27	40	40.68	40.81	39.84	41387377	41	0.4488236	0.27427784	0.27689847
2018/11/28	41.3	42.35	42.44	40.85	46062539	29	0.39110208	0.43421015	0.17468785
2018/11/29	42.78	42.01	42.82	41.54	41769992	13	0.55042684	0.26441023	0.18516304
2018/11/30	42.19	41.76	42.2	41.38	39531549	5	0.6174592	0.30270272	0.07983808
2018/12/3	43.23	43.32	43.35	42.42	40798002	13	0.38033044	0.4022435	0.21742603
2018/12/4	42.36	41.29	42.72	41.19	41344282	27	0.48900306	0.23516616	0.27583075
2018/12/6	40.06	40.8	40.81	39.72	43098410	37	0.36606646	0.26760685	0.36632663
2018/12/7	40.49	39.24	40.74	39.19	42281631	4	0.2545564	0.051509924	0.6939337
2018/12/10	38.37	39.52	39.64	37.95	62025994	17	0.51682544	0.17995884	0.30321577
2018/12/11	40.03	39.28	40.07	38.87	47281665	15	0.28612408	0.28689733	0.42697862
2018/12/12	39.72	39.39	40.1	39.37	35627674	18	0.54015666	0.21702379	0.2428196
2018/12/13	39.74	39.86	40.26	39.51	31897827	53	0.53804207	0.24484357	0.21711442
2018/12/14	39.37	38.49	39.39	38.44	40703710	26	0.4107502	0.28315142	0.30609843
2018/12/17	38.48	38.1	39.21	37.8	44287922	11	0.5139416	0.19051367	0.29554474
2018/12/18	38.46	38.64	39	38.22	33841518	8	0.45083672	0.13121352	0.41794983
2018/12/19	38.62	37.34	38.98	36.89	49047297	10	0.48874012	0.38954034	0.121719554
2018/12/20	37.22	36.33	37.65	35.94	64772960	14	0.25124732	0.10343747	0.64531523
2018/12/21	36.33	34.8	36.66	34.53	95744384	10	0.40478897	0.33337978	0.26183122
2018/12/24	34.16	33.83	35.01	33.77	37169232	19	0.6307631	0.1818845	0.18735237
2018/12/26	34.19	36.41	36.43	33.8	58582544	4	0.7328757	0.18601865	0.08110562
2018/12/27	36.08	36.16	36.31	34.64	53117065	8	0.31853342	0.3870836	0.294383
2018/12/28	36.49	36.18	36.75	35.76	42291424	8	0.7773871	0.052059945	0.170553
2018/12/31	36.75	36.55	36.96	36.25	35003466	6	0.48060513	0.21138547	0.30800942
2019/1/2	35.84	36.6	36.83	35.68	37039737	87	0.4895607	0.28779688	0.22264233
2019/1/3	33.11	32.67	33.55	32.62	91312195	95	0.40631533	0.20982993	0.38385475
2019/1/4	33.25	34.18	34.26	33.07	58607070	35	0.42191285	0.1967237	0.3813634
2019/1/7	34.29	34.1	34.33	33.59	54777764	29	0.41109836	0.33634096	0.25256068
2019/1/8	34.51	34.81	35.07	34.25	41025314	27	0.33852994	0.32833135	0.33313867
2019/1/9	34.94	35.45	35.75	34.53	45099081	28	0.50475067	0.23297569	0.26227358
2019/1/10	35.24	35.57	35.61	34.83	35780670	69	0.4685905	0.2811544	0.25025526
2019/1/11	35.34	35.19	35.54	35	27023241	31	0.4902071	0.28216994	0.22762291
2019/1/14	34.83	34.62	34.94	34.42	32439186	18	0.34328234	0.2610482	0.39566946
2019/1/15	34.69	35.39	35.47	34.63	28710324	89	0.44529033	0.31995174	0.23475794
2019/1/16	35.39	35.85	36.09	35.37	30569706	26	0.4258589	0.35146552	0.22267553
2019/1/17	35.67	36.08	36.53	35.43	29821160	17	0.654885	0.15980731	0.18530765
2019/1/18	36.52	36.32	36.59	36.11	33751023	9	0.31358325	0.25335664	0.4330601
2019/1/22	36.22	35.44	36.3	35.27	30393970	19	0.62993985	0.11705888	0.25300124
2019/1/23	35.66	35.6	35.9	35.04	23130570	90	0.44895968	0.3617906	0.1892497
2019/1/24	35.65	35.29	35.74	35.05	25441549	34	0.39346302	0.3550822	0.2514547
2019/1/25	35.99	36.56	36.65	35.7	33547893	16	0.6365434	0.31568363	0.047772884
2019/1/28	36.07	36.19	36.2	35.53	26192058	25	0.5556915	0.10947994	0.33482864
2019/1/29	36.18	35.79	36.65	35.65	41587239	31	0.3589954	0.3155048	0.32549983
2019/1/30	37.93	38.43	38.66	37.18	61109780	45	0.3832773	0.21437134	0.4023513
2019/1/31	38.65	38.73	39.37	38.26	40739649	76	0.4004743	0.29230735	0.3072184
2019/2/1	38.86	38.75	39.36	38.6	32668138	16	0.27551335	0.34253734	0.38194928
2019/2/4	38.97	39.93	40.03	38.94	31495582	12	0.49196255	0.3620828	0.14595473
2019/2/5	40.33	40.66	40.89	40.21	36101628	17	0.37296605	0.44146696	0.18556698
2019/2/6	40.78	40.68	41.01	40.33	28239591	12	0.45216432	0.23626088	0.3115748
2019/2/7	40.22	39.85	40.6	39.7	31741690	8	0.7627171	0.19875349	0.038529366
2019/2/8	39.55	39.9	39.97	39.41	23819966	4	0.46806782	0.1462236	0.38570854
2019/2/11	40.06	39.66	40.1	39.61	20993425	15	0.5296901	0.17159823	0.29871163
2019/2/12	39.83	40.02	40.05	39.73	22283523	9	0.46132973	0.31046474	0.22820558
2019/2/13	40.15	39.85	40.42	39.78	22490233	10	0.589224	0.30381098	0.10696505
2019/2/14	39.73	40	40.12	39.65	21835747	10	0.20347993	0.25286117	0.54365885
2019/2/15	40.11	39.91	40.23	39.74	24626814	6	0.58890647	0.1662257	0.2448678
2019/2/19	39.73	40.03	40.16	39.67	18972826	6	0.54817957	0.2857405	0.16607995
2019/2/20	40.1	40.31	40.63	40.05	26114362	8	0.6030489	0.17218626	0.22476482
2019/2/21	40.25	40.07	40.39	39.88	17249670	6	0.5063701	0.20885152	0.2847784
2019/2/22	40.2	40.54	40.55	40.15	18913154	3	0.3401998	0.35740462	0.30239558
2019/2/25	40.84	40.86	41.27	40.79	21873358	11	0.4890295	0.23728727	0.27368328
2019/2/26	40.73	40.88	41.13	40.59	17070211	3	0.17157276	0.17717071	0.65125656
2019/2/27	40.6	41.02	41.05	40.48	27835389	6	0.47863197	0.38465986	0.13670824
2019/2/28	40.88	40.59	41.03	40.53	28215416	4	0.84206915	0.14099315	0.016937701
2019/3/1	40.87	41.04	41.09	40.52	25886167	4	0.46081582	0.29567534	0.24350882
2019/3/4	41.22	41.26	41.74	40.79	27436203	4	0.5399971	0.2806243	0.17937852
2019/3/5	41.29	41.18	41.3	40.94	19737419	5	0.29860327	0.30954283	0.3918539
2019/3/6	40.97	40.93	41.17	40.79	20810384	10	0.43808946	0.15408966	0.40782088
2019/3/7	40.77	40.43	40.91	40.31	24796374	4	0.6124342	0.07305321	0.31451252
2019/3/8	39.88	40.53	40.57	39.68	23999358	1	0.02422601	0.010303565	0.9654704
2019/3/11	41.17	42.03	42.08	41.14	32011034	9	0.47427452	0.3655824	0.16014305
2019/3/12	42.3	42.53	42.97	42.14	32467584	11	0.5309222	0.13028617	0.3387917
2019/3/13	42.86	42.73	43.13	42.53	31032524	8	0.1597181	0.47537875	0.36490315
2019/3/14	43.28	43.23	43.33	42.94	23579508	11	0.4718366	0.17825012	0.34991327
2019/3/15	43.51	43.83	44.13	43.24	39042912	8	0.47253326	0.26381332	0.26365343
2019/3/18	43.75	44.31	44.4	43.75	26219832	13	0.5107754	0.411601	0.07762359
2019/3/19	44.39	43.93	44.55	43.78	31646369	9	0.51472163	0.33834326	0.14693506
2019/3/20	43.86	44.34	44.67	43.48	31035231	9	0.5683343	0.24846557	0.18320009
2019/3/21	44.81	46.07	46.38	44.75	51034237	13	0.60410994	0.223197	0.17269304
2019/3/22	46.14	45.06	46.72	45	42407666	8	0.5110739	0.08932618	0.3995999
2019/3/25	45.18	44.49	45.3	43.95	43845293	17	0.3563504	0.23725367	0.4063959
2019/3/26	45.22	44	45.52	43.45	49800538	18	0.46365324	0.25804272	0.27830398
2019/3/27	44.49	44.42	44.74	43.94	29848427	13	0.48345244	0.1834957	0.33305186
2019/3/28	44.54	44.48	44.69	44.18	20780363	7	0.63849	0.05892551	0.3025845
2019/3/29	44.76	44.79	44.82	44.44	23563961	4	0.5666248	0.25635007	0.17702511
2019/4/1	45.21	45.11	45.22	44.4	27861964	9	0.55988425	0.29459506	0.14552067
2019/4/2	45.07	45.81	45.92	45.06	22765732	13	0.40475634	0.15334958	0.44189405
2019/4/3	45.61	46.14	46.43	45.59	23271830	8	0.5268842	0.33148745	0.14162831
2019/4/4	46	46.22	46.39	45.59	19114275	10	0.46722382	0.06360388	0.46917233
2019/4/5	46.41	46.55	46.58	46.28	18526644	3	0.52748483	0.3336554	0.13885982
2019/4/8	46.41	47.33	47.36	46.39	25881697	8	0.46684206	0.3827687	0.1503893
2019/4/9	47.38	47.18	48.01	47.11	35768237	9	0.7020127	0.25147372	0.046513665
2019/4/10	46.97	47.46	47.49	46.85	21695288	11	0.39559424	0.31965524	0.2847505
2019/4/11	47.51	47.04	47.55	46.91	20900808	11	0.3949362	0.31348848	0.2915753
2019/4/12	47.1	47.02	47.34	46.35	27760668	2	0.8092525	0.16360949	0.027137998
2019/4/15	46.95	47.11	47.26	46.8	17536646	5	0.45596045	0.50260866	0.041430842
2019/4/16	47.17	47.11	47.64	46.94	25696385	8	0.6619597	0.09640129	0.24163906
2019/4/17	47.19	48.08	48.15	46.95	28906780	18	0.37262505	0.33460343	0.2927715
2019/4/18	48.16	48.27	48.34	47.93	24195766	11	0.38351133	0.21547769	0.401011
2019/4/22	48.01	48.43	48.54	47.89	19439545	6	0.44884035	0.105622746	0.44553688
2019/4/23	48.41	49.17	49.24	48.28	23322991	10	0.6759501	0.16198124	0.16206865
2019/4/24	49.14	49.09	49.42	49.06	17540609	10	0.43288836	0.30536324	0.2617484
2019/4/25	49.01	48.62	49.24	48.58	18543206	7	0.4231771	0.3968384	0.17998445
2019/4/26	48.53	48.38	48.55	47.83	18649102	7	0.40274984	0.16892676	0.42832342
2019/4/29	48.4	48.45	48.79	48.27	22204716	18	0.4555489	0.26795503	0.27649608
2019/4/30	48.07	47.47	48.15	47.08	46534923	32	0.3095359	0.31338924	0.3770749
2019/5/1	49.77	49.93	51.13	49.61	64827328	27	0.41774505	0.27825406	0.30400085
2019/5/2	49.76	49.59	50.46	49.33	31996324	25	0.5448819	0.21683967	0.23827839
2019/5/3	50.02	50.24	50.26	49.86	20892378	8	0.5773385	0.20700371	0.21565771
2019/5/6	48.37	49.42	49.51	48.18	32443113	10	0.59985155	0.08110042	0.31904802
2019/5/7	48.77	48.02	49.16	47.51	38763698	10	0.6779407	0.2226387	0.09942061
2019/5/8	47.78	48.03	48.64	47.74	26339504	7	0.5997187	0.08577109	0.3145102
2019/5/9	47.4	47.48	47.72	46.47	34908607	5	0.5344454	0.25971588	0.20583875
2019/5/10	46.85	46.79	47.21	45.69	41208712	5	0.4254701	0.26414415	0.31038573
2019/5/13	44.42	43.92	44.86	43.21	57430623	21	0.572311	0.12418767	0.30350137
2019/5/14	44.1	44.66	44.92	43.85	36529677	14	0.37702918	0.15240751	0.47056332
2019/5/15	44.06	45.22	45.43	44	26544718	8	0.51167405	0.15900749	0.32931846
2019/5/16	44.97	45.01	45.61	44.7	33031364	11	0.6966919	0.18728867	0.116019495
2019/5/17	44.23	44.74	45.22	44.18	32879090	2	0.04228148	0.4766835	0.48103502
2019/5/20	43.37	43.27	43.58	42.56	38612290	10	0.31653214	0.11506011	0.5684077
2019/5/21	43.8	44.14	44.49	43.67	28364848	13	0.65446484	0.17639923	0.1691359
2019/5/22	43.66	43.19	43.92	43.13	29748556	7	0.34109348	0.36504155	0.29386494
2019/5/23	42.44	42.41	42.63	41.95	36529736	12	0.39137256	0.2527251	0.35590234
2019/5/24	42.54	42.24	43.03	42.15	23714686	5	0.27368814	0.11445665	0.61185527
2019/5/28	42.22	42.05	42.64	41.97	27948160	11	0.55034584	0.17913379	0.27052036
2019/5/29	41.6	41.84	42.33	41.49	28481165	10	0.38334623	0.13870935	0.47794443
2019/5/30	41.98	42.07	42.3	41.66	21218412	11	0.5667651	0.15993822	0.27329668
2019/5/31	41.55	41.26	41.99	41.24	27043584	6	0.46039066	0.09582616	0.44378325
2019/6/3	41.39	40.82	41.97	40.06	40396069	13	0.48306927	0.21582189	0.30110887
2019/6/4	41.35	42.4	42.45	41.12	30967961	22	0.51081157	0.24523614	0.24395226
2019/6/5	43.56	43.13	43.74	42.78	29773427	12	0.55984443	0.21543302	0.22472255
2019/6/6	43.26	43.8	43.86	43.03	22526311	60	0.480926	0.33434057	0.18473338
2019/6/7	44.12	45.03	45.47	43.94	30684393	34	0.49361628	0.37685335	0.12953039
2019/6/10	45.45	45.64	46.34	45.4	26220851	10	0.5503413	0.33117172	0.11848694
2019/6/11	46.21	46.2	46.49	45.89	26932882	14	0.39184523	0.35818264	0.24997213
2019/6/12	45.98	46.04	46.49	45.84	18253189	11	0.3707844	0.17798589	0.4512297
2019/6/13	46.17	46.03	46.69	45.89	21674625	7	0.6693595	0.16090596	0.16973451
2019/6/14	45.38	45.68	45.89	45.07	18761474	5	0.85899526	0.08035201	0.060652785
2019/6/17	45.72	45.97	46.23	45.54	14669144	9	0.5457144	0.16368558	0.29060006
2019/6/18	46.51	47.11	47.57	46.3	26551004	4	0.18282978	0.51425326	0.30291694
2019/6/19	47.41	46.96	47.46	46.82	21124235	10	0.5307126	0.10819608	0.36109132
2019/6/20	47.59	47.36	47.65	47	21513988	13	0.408869	0.30367136	0.28745958
2019/6/21	47.19	47.19	47.71	47.03	47800589	7	0.44869733	0.36089537	0.19040732
2019/6/24	47.13	47.14	47.53	47.04	18220421	49	0.56726587	0.33385062	0.098883465
2019/6/25	47.1	46.39	47.31	46.32	21070334	48	0.53012955	0.35146198	0.11840854
2019/6/26	46.94	47.44	47.74	46.83	26067512	48	0.44707918	0.4051372	0.14778358
2019/6/27	47.57	47.43	47.89	47.39	20899717	6	0.70922285	0.13234341	0.15843372
2019/6/28	47.16	46.97	47.37	46.76	31110642	5	0.49914446	0.32431975	0.17653582
2019/7/1	48.29	47.88	48.62	47.66	27316739	8	0.461073	0.3681635	0.17076351
2019/7/2	47.85	48.18	48.28	47.83	16935217	7	0.576902	0.36369774	0.05940032
2019/7/3	48.31	48.6	48.6	48.17	11362045	7	0.7446395	0.11269855	0.1426619
2019/7/5	48.33	48.55	48.76	48.22	17265518	6	0.51717365	0.16086708	0.32195923
2019/7/8	47.7	47.5	47.84	47.1	25338628	56	0.50399363	0.33029732	0.16570911
2019/7/9	47.29	47.8	47.87	47.2	20578015	50	0.45078105	0.39227948	0.15693949
2019/7/10	47.96	48.3	48.43	47.88	17897138	56	0.5460365	0.31014898	0.14381436
2019/7/11	48.32	47.93	48.59	47.92	20191842	48	0.5491926	0.27975503	0.17105241
2019/7/12	48.11	48.32	48.49	48.04	17595212	8	0.39085075	0.29264292	0.31650633
2019/7/15	48.52	48.8	48.96	48.49	16947420	5	0.3311548	0.27530727	0.3935379
2019/7/16	48.64	48.62	49.02	48.37	16866816	4	0.31122506	0.60830635	0.08046866
2019/7/17	48.51	48.33	48.77	48.31	14107450	60	0.49109775	0.28281203	0.22609024
2019/7/18	48.49	48.91	48.96	48.42	18582161	42	0.4259075	0.37115163	0.20294087
2019/7/19	48.94	48.14	49.12	48.08	20929307	5	0.8440696	0.12889346	0.027036974
2019/7/22	48.41	49.3	49.3	48.4	22277932	5	0.7193545	0.24894571	0.031699684
2019/7/23	49.61	49.7	49.72	49.32	18355210	10	0.6024458	0.1901937	0.20736048
2019/7/24	49.41	49.66	49.78	49.29	14991567	16	0.5140015	0.085661866	0.4003366
2019/7/25	49.72	49.25	49.8	49.18	13909562	12	0.4824469	0.23724174	0.28031138
2019/7/26	49.36	49.43	49.93	49.28	17618874	9	0.5665477	0.2221909	0.21126139
2019/7/29	49.61	49.91	50.15	49.6	21673389	11	0.7959564	0.052746233	0.15129739
2019/7/30	49.68	49.69	50.03	49.32	33935718	88	0.28821605	0.42577922	0.28600478
2019/7/31	51.6	50.75	52.84	50.32	69281361	73	0.38535002	0.38262102	0.23202907
2019/8/1	50.97	49.6	52	49.18	54017922	10	0.6006185	0.15569276	0.24368873
2019/8/2	48.88	48.5	49.1	47.9	40862122	12	0.39756346	0.11994952	0.482487
2019/8/5	46.99	45.83	47.16	45.64	52392969	10	0.44216394	0.23986292	0.31797314
2019/8/6	46.57	46.74	47.01	46	35824787	7	0.61582595	0.04869484	0.33547926
2019/8/7	46.35	47.25	47.38	45.95	33364400	6	0.7500244	0.2155111	0.034464505
2019/8/8	47.54	48.35	48.38	47.34	27009523	8	0.46703497	0.053106394	0.47985864
2019/8/9	48.01	47.93	48.38	47.51	24619746	6	0.50685674	0.2251215	0.26802176
2019/8/12	47.59	47.81	48.2	47.47	22481889	64	0.62714	0.2205792	0.15228081
2019/8/13	47.94	49.93	50.72	47.89	47539786	39	0.41528136	0.3040043	0.2807144
2019/8/14	48.48	48.37	49.3	48.33	36547443	10	0.6132576	0.17521766	0.21152472
2019/8/15	48.55	48.12	48.97	47.6	27883363	8	0.56712145	0.25734836	0.1755302
2019/8/16	48.76	49.31	49.48	48.65	28813624	2	0.4889608	0.23111166	0.27992752
2019/8/19	50.34	50.27	50.87	50.19	24431915	10	0.56350803	0.1774158	0.25907612
2019/8/20	50.41	50.28	51.02	50.27	26919529	9	0.45113632	0.24545383	0.30340984
2019/8/21	50.93	50.85	51.1	50.59	21564747	7	0.41953918	0.40803668	0.17242417
2019/8/22	50.98	50.8	51.3	50.37	22267819	3	0.5775496	0.39525297	0.027197404
2019/8/23	50.04	48.35	50.7	47.94	46882843	12	0.31121036	0.07474682	0.61404276
2019/8/26	49.15	49.31	49.48	48.95	26066130	52	0.5551716	0.30572	0.13910839
2019/8/27	49.65	48.73	49.82	48.57	25897344	44	0.48357537	0.3687866	0.14763801
2019/8/28	48.71	49.07	49.12	48.52	15957632	13	0.6192782	0.19400749	0.18671432
2019/8/29	49.81	49.94	50.02	49.35	21007652	11	0.62400234	0.27626303	0.09973466
2019/8/30	50.23	49.87	50.3	49.49	21162561	7	0.4464624	0.42753264	0.12600492
2019/9/3	49.29	49.11	49.43	48.74	20059574	11	0.46304086	0.34221187	0.19474725
2019/9/4	49.78	49.98	50.06	49.52	19216820	6	0.5264903	0.26740953	0.20610023
2019/9/5	50.69	51.01	51.18	50.56	23946984	13	0.6170238	0.2698571	0.113119
2019/9/6	51.2	51	51.29	50.81	19362294	6	0.6175116	0.042794224	0.33969423
2019/9/9	51.4	51.23	51.8	50.45	27309401	51	0.55073905	0.2906285	0.15863247
2019/9/10	51.15	51.86	51.88	50.61	31777931	42	0.59502995	0.24506843	0.15990165
2019/9/11	52.2	53.58	53.61	52.12	44289646	8	0.578917	0.22341971	0.19766323
2019/9/12	53.89	53.46	54.29	53.4	32226669	10	0.60077846	0.22556797	0.1736536
2019/9/13	52.69	52.37	52.88	51.94	39763296	14	0.4696274	0.09303563	0.43733695
2019/9/16	52.12	52.66	52.72	52.08	21158141	10	0.5410844	0.24418569	0.21472993
2019/9/17	52.68	52.86	52.89	52.47	18386468	7	0.55347353	0.12047762	0.32604882
2019/9/18	52.95	53.38	53.4	52.55	25643093	12	0.57702655	0.24715148	0.17582196
2019/9/19	53.19	52.93	53.63	52.78	22187876	17	0.654772	0.3183621	0.026865866
2019/9/20	53.03	52.12	53.33	52.05	57977094	9	0.55924726	0.25908828	0.1816645
2019/9/23	52.42	52.37	52.65	52.1	19419648	13	0.63003254	0.13850226	0.23146518
2019/9/24	52.94	52.11	53.31	51.98	31434367	10	0.47140464	0.17074251	0.35785285
2019/9/25	52.32	52.94	53.06	51.97	22481006	11	0.6760992	0.10245163	0.22144915
2019/9/26	52.69	52.66	52.92	52.39	19088312	12	0.63788897	0.24868105	0.11343
2019/9/27	52.82	52.39	52.93	52.01	25361285	4	0.6764245	0.11555604	0.20801951
2019/9/30	52.91	53.68	53.83	52.88	26318583	11	0.501213	0.17284843	0.3259385
2019/10/1	53.95	53.83	54.74	53.74	36187163	14	0.43957543	0.3476463	0.2127783
2019/10/2	53.45	52.43	53.58	52.17	35767257	7	0.72903603	0.12986024	0.14110376
2019/10/3	52.29	52.89	52.93	51.47	30352686	43	0.5829811	0.35744464	0.059574228
2019/10/4	54.1	54.44	54.56	53.66	34755553	32	0.5545737	0.3126223	0.13280398
2019/10/7	54.25	54.45	55.17	54.15	30889269	13	0.55129343	0.1776541	0.2710525
2019/10/8	54.14	53.79	54.7	53.77	29282700	9	0.41301757	0.36712444	0.21985804
2019/10/9	54.44	54.44	54.63	54.1	19029424	12	0.4432443	0.38552925	0.17122646
2019/10/10	54.67	55.21	55.3	54.51	28962984	15	0.60391605	0.21515185	0.18093207
2019/10/11	55.92	56.74	57.1	55.76	41990210	9	0.5796859	0.20760459	0.21270941
2019/10/14	56.41	56.65	57.22	56.35	24413484	9	0.57415116	0.12877469	0.2970742
2019/10/15	56.78	56.52	57.1	56.41	23040483	9	0.6341513	0.24909006	0.11675864
2019/10/16	56.03	56.28	56.5	55.99	19286694	8	0.5253774	0.20620883	0.26841375
2019/10/17	56.46	56.51	56.72	56.07	17272897	8	0.3952762	0.32421428	0.28050953
2019/10/18	56.33	56.79	57.08	56.26	24377166	9	0.5334051	0.34981298	0.116781846
2019/10/21	57.07	57.81	57.93	57.02	22367483	32	0.62451506	0.25317043	0.122314535
2019/10/22	57.98	57.68	58.24	57.59	22684001	14	0.5765165	0.28275114	0.14073233
2019/10/23	58.21	58.48	58.5	57.99	19932545	4	0.40051472	0.33913994	0.26034537
2019/10/24	58.81	58.58	58.89	58.14	17916255	10	0.4295861	0.34784004	0.2225738
2019/10/25	58.48	59.33	59.37	58.41	18369296	6	0.5608351	0.28208753	0.15707739
2019/10/28	59.54	59.95	60	59.37	24143241	18	0.6441314	0.23277749	0.12309107
2019/10/29	59.93	58.51	60.12	58.33	35709867	13	0.6165647	0.2800684	0.1033669
2019/10/30	58.88	58.5	59.01	57.99	31130522	19	0.43640062	0.3981729	0.16542654
2019/10/31	59.5	59.88	59.98	57	34790520	17	0.46795526	0.12123885	0.41080594
2019/11/1	60.07	61.64	61.67	59.98	37781334	11	0.36354885	0.3818863	0.2545648
2019/11/4	62.02	62.06	62.15	61.53	25817952	116	0.48059404	0.2698806	0.24952546
2019/11/5	61.95	61.97	62.23	61.77	19974427	29	0.6099839	0.2616379	0.12837818
2019/11/6	61.88	62	62.06	61.53	18966124	9	0.5512778	0.24441355	0.2043087
2019/11/7	62.56	62.74	62.97	62.41	23735083	4	0.5505681	0.09209305	0.3573389
2019/11/8	62.55	62.91	62.99	62.09	17520495	4	0.54516625	0.42872423	0.026109524
2019/11/11	62.45	63.43	63.5	62.45	20507459	8	0.60310394	0.29690245	0.09999359
2019/11/12	63.27	63.37	63.58	63.11	21847226	7	0.5836765	0.3877719	0.028551523
2019/11/13	63.16	64	64.07	63.15	25817593	12	0.5707085	0.14170994	0.2875816
2019/11/14	63.82	63.54	64.1	63.4	22395556	12	0.6268074	0.16009922	0.21309336
2019/11/15	63.8	64.32	64.32	63.63	25093666	7	0.5360579	0.19978896	0.2641531
2019/11/18	64.33	64.65	64.74	63.94	21700897	13	0.5983187	0.19171931	0.20996198
2019/11/19	64.85	64.45	64.88	64.23	19069597	73	0.5547701	0.31367907	0.13155098
2019/11/20	64.26	63.68	64.4	62.98	26609919	26	0.56547254	0.17394598	0.26058152
2019/11/21	63.8	63.38	63.88	63.17	30348778	12	0.4752096	0.18185472	0.34293556
2019/11/22	63.53	63.32	63.67	63.09	16331263	5	0.5179817	0.23382595	0.24819228
2019/11/25	63.56	64.47	64.49	63.51	21029517	5	0.26826206	0.66930485	0.062433053
2019/11/26	64.61	63.95	64.67	63.5	26334882	8	0.6483368	0.09047378	0.2611894
2019/11/27	64.27	64.84	64.87	64.21	16386122	6	0.28832936	0.3291978	0.38247284
2019/11/29	64.53	64.69	64.88	64.35	11654363	4	0.45411098	0.28683513	0.25905392
2019/12/2	64.7	63.92	64.94	63.74	23693550	15	0.69905066	0.18925832	0.11169098
2019/12/3	62.46	62.74	62.76	61.95	29377268	20	0.55014956	0.11966336	0.33018714
2019/12/4	63.15	63.31	63.71	63.05	16810388	62	0.46707398	0.42337307	0.109552994
2019/12/5	63.83	64.27	64.35	63.56	18661343	37	0.4830941	0.31629664	0.20060928
2019/12/6	64.75	65.56	65.63	64.7	26547493	7	0.32570246	0.51101655	0.163281
2019/12/9	65.38	64.61	65.58	64.11	32182645	14	0.5544057	0.24504128	0.20055303
2019/12/10	65.03	65	65.4	64.34	22632383	22	0.54375565	0.18004428	0.2762001
2019/12/11	65.08	65.57	65.65	65	19723391	18	0.5009108	0.42478105	0.074308135
2019/12/12	64.82	65.74	66.02	64.71	34437042	16	0.34363797	0.19596678	0.46039525
2019/12/13	65.74	66.67	66.7	65.61	33432806	10	0.5002682	0.21405537	0.2856764
2019/12/16	67.13	67.84	68.08	67.12	32081105	13	0.6459701	0.29129985	0.06273005
2019/12/17	67.77	67.98	68.32	67.58	28575798	18	0.6851099	0.12962632	0.18526372
2019/12/18	67.83	67.81	68.35	67.66	29024687	10	0.4697652	0.42128825	0.10894655
2019/12/19	67.75	67.88	68.17	67.62	24626947	45	0.55279535	0.31361085	0.13359384
2019/12/20	68.44	67.74	68.54	67.52	69032743	23	0.41981435	0.3897083	0.19047725
2019/12/23	68.01	68.88	68.94	67.97	24677883	16	0.521219	0.36262047	0.11616048
2019/12/24	69.05	68.95	69.1	68.61	12119714	5	0.7616763	0.18090051	0.057423126
2019/12/26	69.08	70.36	70.37	69.05	23334004	8	0.6636004	0.26920536	0.06719423
2019/12/27	70.66	70.33	71.37	69.91	36592936	11	0.62083226	0.33879647	0.04037123
2019/12/30	70.24	70.76	71.05	69.18	36059614	9	0.3255161	0.65598613	0.018497713
2019/12/31	70.36	71.29	71.3	70.26	25247625	7	0.63833445	0.188471	0.17319453
2020/1/2	71.94	72.97	73.03	71.68	33911864	22	0.57907826	0.3672577	0.05366404
2020/1/3	72.17	72.24	73.02	72	36633878	20	0.51778513	0.31812742	0.16408744
2020/1/6	71.33	72.83	72.87	71.07	29644644	33	0.43112186	0.33587036	0.2330077
2020/1/7	72.84	72.48	73.1	72.25	27877655	12	0.5568803	0.20961429	0.23350535
2020/1/8	72.17	73.68	73.99	72.17	33090946	18	0.39195868	0.4796655	0.12837583
2020/1/9	74.69	75.29	75.49	74.43	42621542	23	0.43979	0.43625644	0.12395348
2020/1/10	75.53	75.46	76.05	74.94	35217272	17	0.4239334	0.38754043	0.1885261
2020/1/13	75.79	77.12	77.15	75.67	30521722	12	0.6561099	0.22531028	0.118579745
2020/1/14	77.05	76.05	77.27	75.92	40653457	28	0.6245318	0.22520567	0.15026255
2020/1/15	75.84	75.71	76.75	75.27	30480882	20	0.5141769	0.4042472	0.08157593
2020/1/16	76.28	76.69	76.8	75.9	27207254	15	0.66700286	0.20090944	0.13208765
2020/1/17	76.95	77.56	77.56	76.63	34454117	22	0.6527634	0.21195704	0.13527948
2020/1/21	77.18	77.02	77.63	76.88	27710814	31	0.4862574	0.32245106	0.19129139
2020/1/22	77.52	77.3	77.88	77.21	25458115	30	0.52535194	0.23135208	0.24329588
2020/1/23	77.36	77.69	77.77	76.79	26117993	24	0.49154997	0.39081296	0.11763706
2020/1/24	77.94	77.46	78.71	77.26	36634380	16	0.6595873	0.294453	0.04595968
2020/1/27	75.39	75.12	75.82	74.1	40485005	8	0.38673174	0.44727895	0.16598931
2020/1/28	76.03	77.3	77.48	75.93	40558486	68	0.38510644	0.2943804	0.32051316
2020/3/9	64.01	64.61	67.59	63.82	71686208	3	0.542409	0.04612659	0.41146442
2020/3/10	67.36	69.41	69.68	65.41	71322520	8	0.4801296	0.07084497	0.44902548
2020/3/11	67.42	66.93	68.38	66.04	64094970	14	0.35524374	0.19099478	0.45376143
2020/3/12	62.06	60.13	65.57	60.07	104618517	4	0.43076363	0.25325578	0.31598058
2020/3/13	64.29	67.56	68.05	61.31	92683032	11	0.46600989	0.3158633	0.21812683
2020/3/16	58.56	58.62	62.84	58.07	80605865	10	0.36281243	0.07033446	0.5668531
2020/3/17	59.95	61.29	62.47	57.67	81013965	10	0.23140419	0.29787943	0.4707164
2020/3/18	58.01	59.74	60.57	57.35	75058406	4	0.4005689	0.2746637	0.32476744
2020/3/19	59.92	59.27	61.28	58.72	67964255	2	0.63014066	0.25935212	0.11050718
2020/3/20	59.87	55.38	61.03	55.07	100423346	2	0.13511404	0.48432127	0.38056472
2020/3/23	55.09	54.16	55.2	51.22	84188208	8	0.33539456	0.2727691	0.39183635
2020/3/24	57.16	59.79	59.99	56.65	71882773	7	0.44337532	0.3377552	0.21886952
2020/3/25	60.76	59.45	62.63	59.15	75900510	11	0.3196441	0.43848687	0.24186896
2020/3/26	59.7	62.68	62.74	59.66	63140169	2	0.8103268	0.17222041	0.01745281
2020/3/27	61.26	60.01	62.04	59.83	51054153	12	0.23989062	0.42472172	0.33538762
2020/3/30	60.76	61.77	61.95	60.42	41994110	3	0.14924198	0.07891578	0.77184224
2020/3/31	61.97	61.64	63.69	61.07	49250501	5	0.7400978	0.20926046	0.050641783
2020/4/1	59.7	58.3	60.25	57.85	44054638	7	0.37211305	0.07041938	0.5574676
2020/4/2	58.16	59.3	59.36	57.3	41483493	3	0.452606	0.34962082	0.19777323
2020/4/3	58.77	58.42	59.5	57.81	32470017	5	0.36915922	0.09141693	0.5394238
2020/4/6	60.8	63.69	63.85	60.42	50455071	5	0.5678459	0.40191546	0.030238654
2020/4/7	65.77	62.93	66	62.82	50721831	2	0.46439543	0.507832	0.02777255
2020/4/8	63.76	64.59	64.91	63.38	42223821	9	0.44627964	0.36241552	0.19130482
2020/4/9	65.25	65.07	65.59	64.25	40529123	5	0.45734668	0.38904834	0.15360501
2020/4/13	65.15	66.38	66.5	64.53	32755731	6	0.24276955	0.29160345	0.46562707
2020/4/14	68.07	69.83	70.13	67.58	48748672	5	0.3129558	0.49078947	0.19625476
2020/4/15	68.67	69.18	69.65	68.23	32788641	6	0.5513718	0.42480123	0.023826966
2020/4/16	69.92	69.74	70.12	68.66	39281290	8	0.36680806	0.48709875	0.14609319
2020/4/17	69.24	68.77	69.81	67.29	53812478	8	0.22004569	0.34055552	0.43939883
2020/4/20	67.56	67.3	68.49	67.28	32503750	3	0.7372944	0.1453228	0.117382854
2020/4/21	67.14	65.16	67.38	64.43	45247893	6	0.56295896	0.2519842	0.18505676
2020/4/22	66.47	67.1	67.55	66.12	29264342	4	0.059677966	0.6818811	0.25844088
2020/4/23	67.04	66.83	68.51	66.79	31203582	5	0.45678025	0.07654364	0.46667615
2020/4/24	67.37	68.81	68.82	67.32	31627183	5	0.37008032	0.25255957	0.3773601
2020/4/27	68.52	68.86	69.21	68.06	29271893	14	0.39236233	0.24406101	0.36357662
2020/4/28	69.34	67.72	69.53	67.62	28001187	2	0.64746076	0.11597082	0.2365684
2020/4/29	69.25	70	70.49	69.04	34320204	4	0.30299044	0.65517586	0.04183369
2020/4/30	70.56	71.52	71.7	70.16	45765968	35	0.41020143	0.3462706	0.24352787
2020/5/1	69.63	70.34	72.82	69.53	60154175	28	0.23311387	0.5327593	0.23412688
2020/5/4	70.36	71.36	71.49	69.65	33391986	7	0.5745691	0.28985032	0.13558055
2020/5/5	71.84	72.46	73.32	71.69	36937795	6	0.77400804	0.15792255	0.06806944
2020/5/6	73.19	73.23	73.88	72.79	35583438	5	0.70381725	0.27106377	0.025118962
2020/5/8	74.69	75.81	75.86	74.35	33511985	7	0.59047896	0.06891406	0.340607
2020/5/11	75.3	77.03	77.54	75.09	36486561	2	0.8229053	0.15385805	0.02323663
2020/5/12	77.73	76.13	78.2	76	40575263	8	0.7313204	0.22036643	0.04831321
2020/5/13	76.31	75.19	77.26	74.08	50155639	3	0.35713384	0.44936332	0.19350286
2020/5/14	74.4	75.66	75.72	73.66	39732269	4	0.59600365	0.12930515	0.27469128
2020/5/15	73.36	75.2	75.25	73.33	41587094	9	0.43415248	0.2017823	0.3640652
2020/5/18	76.57	77.02	77.4	75.86	33843125	2	0.61671686	0.36786175	0.015421363
2020/5/19	77.03	76.56	77.91	76.53	25432385	4	0.59329444	0.15720294	0.24950264
2020/5/20	77.45	78.08	78.16	77.33	27876215	6	0.45043555	0.51308393	0.036480505
2020/5/21	77.94	77.49	78.5	77.24	25672211	6	0.47196594	0.27639547	0.2516386
2020/5/22	77.22	78	78.08	77.11	20450754	1	0.78092384	0.20864041	0.010435773
2020/5/26	79.15	77.46	79.34	77.4	31380454	3	0.34356487	0.5845184	0.07191668
2020/5/27	77.31	77.8	77.95	76.55	28236274	10	0.50488234	0.45569977	0.03941785
2020/5/28	77.47	77.84	79.14	77.18	33449103	4	0.32509416	0.12317919	0.5517266
2020/5/29	78.09	77.76	78.56	77.39	38399532	1	0.019682167	0.024111439	0.9562063
2020/6/1	77.71	78.74	78.86	77.58	20254653	6	0.58276755	0.14029129	0.2769411
2020/6/2	78.46	79.11	79.14	78.01	21910704	7	0.28306648	0.29814833	0.41878518
2020/6/3	79.44	79.56	79.83	78.85	26122804	7	0.5345492	0.23750278	0.22794805
2020/6/4	79.37	78.86	79.68	78.47	21890091	3	0.5965789	0.37594065	0.027480498
2020/6/5	79.11	81.15	81.21	79.08	34312550	9	0.39435244	0.57573867	0.029908964
2020/6/8	80.84	81.64	81.68	80.11	23913634	3	0.31012043	0.65566385	0.034215707
2020/6/9	81.31	84.27	84.68	81.28	36928091	8	0.5635211	0.40625662	0.030222375
2020/6/10	85.25	86.49	86.97	84.8	41662938	5	0.46550426	0.50891197	0.025583696
