# Supplementary material for: Prediction of stock price direction using the LASSO-LSTM model combines technical indicators and financial sentiment analysis
Source: PeerJ Comput Sci. 2022 Nov 16;8:e1148. doi: 10.7717/peerj-cs.1148 (PMC9680880; doi:10.7717/peerj-cs.1148)
Supplement: Supplemental Information 4 [file peerj-cs-08-1148-s004.csv]

Date	Open	Close	High	Low	Volume	numArticles	neutral	positive	negative
2011/3/30	8.54	8.55	8.66	8.44	35882753	1	0.54447585	0.14928077	0.30624333
2011/3/31	8.54	8.33	8.62	8.28	62391265	4	0.07517508	0.39233398	0.53249097
2011/4/4	8.39	8.49	8.6	8.35	35290652	1	0.22593361	0.017854773	0.75621164
2011/4/5	8.76	8.72	9.12	8.68	73148205	6	0.06595646	0.13212536	0.80191827
2011/4/6	8.92	9.09	9.25	8.8	64818887	1	0.08387514	0.8167577	0.09936715
2011/4/15	8.4	8.31	8.5	8.12	64449725	2	0.06949663	0.012201946	0.9183014
2011/4/25	8.5	8.55	8.56	8.28	33308301	3	0.037369717	0.016453477	0.9461768
2011/4/28	9.4	9.65	9.81	9.34	72660833	2	0.12983423	0.7386203	0.13154551
2011/4/29	9.49	8.86	9.58	8.3	261038459	3	0.057476055	0.4398789	0.5026451
2011/5/2	8.88	8.6	8.94	8.42	83613368	1	0.252329	0.35469848	0.39297253
2011/5/10	8.32	8.61	8.79	8.19	119952928	1	0.121879295	0.7673226	0.110798076
2011/6/28	8.4	8.9	9.02	8.26	71671276	1	0.074340016	0.023058346	0.9026016
2011/7/20	10.38	10.16	10.45	10.08	49341276	2	0.06935157	0.30517015	0.62547827
2011/7/22	9.96	10.63	10.65	9.78	76140630	2	0.044902302	0.4633898	0.49170795
2011/9/28	9.19	8.83	9.63	8.77	60038313	2	0.029807756	0.022124432	0.9480679
2011/10/6	9.16	9.6	9.66	8.96	54202741	3	0.18227279	0.5470191	0.2707081
2011/10/31	10.01	9.89	10.26	9.88	45509582	1	0.9032794	0.08199869	0.014721919
2012/4/10	14.72	14.13	14.85	13.96	53276992	1	0.055445746	0.15459447	0.7899598
2012/4/20	15.81	16.08	16.55	15.71	104502319	1	0.039727867	0.84355885	0.11671328
2012/4/24	15.87	15.58	16.18	15.49	40323041	1	0.8875206	0.08352082	0.028958512
2012/5/18	13.65	13.13	13.67	13.03	55905660	1	0.923341	0.059918	0.016740996
2012/5/23	13.21	12.97	13.26	12.5	64974115	1	0.2764702	0.04796515	0.67556465
2012/6/11	13.59	12.75	13.67	12.68	45671151	1	0.90840954	0.042329475	0.049260996
2012/6/26	13.86	13.88	14.13	13.8	37847384	1	0.04827409	0.026814617	0.9249113
2012/7/3	14.09	14.62	14.62	14.03	20940947	1	0.1838965	0.7576754	0.05842812
2012/7/19	14.37	14.52	14.66	14.24	44550652	1	0.5859762	0.37724358	0.03678016
2012/8/9	14.25	14.36	14.51	14.16	22874581	1	0.7614381	0.05159271	0.18696916
2012/9/5	14.28	14.45	14.59	14.27	33613307	1	0.10619842	0.27782136	0.61598027
2012/9/7	15.1	15.01	15.13	14.79	42211950	2	0.12165498	0.67472184	0.20362322
2012/9/11	14.75	14.85	14.97	14.67	24273137	1	0.8917489	0.09293318	0.015317876
2012/9/12	15	14.84	15.24	14.79	30711017	1	0.889299	0.08820704	0.022493979
2012/9/19	15.15	15.11	15.25	15.1	47888427	1	0.09579358	0.7421358	0.16207065
2012/9/21	15.49	15.25	15.67	15.15	93283829	1	0.76042426	0.115059756	0.12451595
2012/9/24	15.06	14.84	15.13	14.7	46540975	1	0.6278116	0.020992607	0.35119572
2012/10/1	13.87	13.55	14.04	13.48	53657641	1	0.042649582	0.041512474	0.915838
2012/10/2	13.74	13.72	13.95	13.56	42495068	1	0.90564084	0.077221446	0.017137678
2012/10/3	13.81	13.92	14.05	13.73	46137086	1	0.5737697	0.020583019	0.40564728
2012/10/11	13.27	13.01	13.31	12.93	41320717	1	0.039043095	0.028029205	0.9329277
2012/10/12	13.03	13.26	13.38	12.86	45371045	1	0.867587	0.045350745	0.0870623
2012/10/15	13.43	13.57	13.78	13.31	41750771	1	0.23516777	0.01614714	0.7486851
2012/10/18	13.71	13.55	13.79	13.32	55681638	2	0.47281882	0.04622575	0.4809554
2012/10/19	13.11	12.7	13.14	12.56	90138848	7	0.390894	0.09654927	0.5125567
2012/10/22	12.79	12.06	12.89	11.89	82982173	5	0.056963343	0.28687474	0.65616196
2012/10/23	11.82	12.1	12.26	11.82	64182888	1	0.03711581	0.026900373	0.93598384
2012/10/24	12.22	11.96	12.26	11.93	52945690	2	0.4777046	0.027750958	0.49454445
2012/11/1	12.9	13.57	13.62	12.88	71836456	2	0.84905064	0.1101162	0.040833153
2012/11/2	13.65	13.56	13.83	13.39	56544568	1	0.8677968	0.034782056	0.09742118
2012/11/8	13.18	12.87	13.43	12.86	49652182	1	0.9425704	0.026230276	0.03119932
2012/11/13	11.31	11.38	11.59	11.04	131384471	4	0.18955033	0.09096955	0.7194801
2012/11/14	11.53	11.13	11.58	11.09	75697899	6	0.49875048	0.21691258	0.2843369
2012/11/15	11.17	10.95	11.26	10.92	50582107	1	0.9058115	0.03247943	0.061709117
2012/11/23	11.52	11.99	12.06	11.49	57844972	1	0.13416448	0.65103084	0.21480463
2012/11/30	11.34	10.9	11.42	10.78	78789494	3	0.048781097	0.32558656	0.62563235
2012/12/4	10.79	10.66	10.92	10.63	49521881	1	0.90564084	0.077221446	0.017137678
2012/12/6	11.1	11.01	11.27	10.9	38010703	2	0.58313715	0.2546736	0.16218919
2012/12/10	10.85	11.23	11.26	10.81	46706031	1	0.0398344	0.8890512	0.071114354
2012/12/11	11.34	11.61	11.78	11.34	51946040	2	0.878916	0.07442186	0.046662178
2012/12/26	11.32	11.15	11.49	10.99	31589985	1	0.04017425	0.29753062	0.6622951
2012/12/27	11.18	11.25	11.38	10.86	39087832	5	0.41724896	0.21032438	0.3724266
2012/12/31	10.88	11	11.06	10.66	42427239	1	0.1418535	0.3970915	0.46105495
2013/1/3	11.92	11.54	11.94	11.45	47557940	1	0.0527765	0.025644511	0.92157906
2013/1/9	11.01	10.99	11.04	10.85	38327662	2	0.5008349	0.35009104	0.14907405
2013/1/10	10.94	10.75	11.27	10.58	71120949	2	0.21564968	0.47341844	0.31093183
2013/1/11	10.78	11.12	11.22	10.57	54779872	1	0.5231806	0.119375825	0.3574435
2013/1/14	11.19	11.18	11.37	11.05	48165567	1	0.1760469	0.021330154	0.8026229
2013/1/15	11.12	11.5	11.58	11.11	47979478	1	0.8490054	0.13849862	0.012495987
2013/1/17	11.48	11.54	11.76	11.35	51405283	2	0.5590016	0.42663252	0.014365859
2013/1/24	11.99	11.92	12.36	11.76	99050253	2	0.5050998	0.25197312	0.24292715
2013/1/25	11.87	12.17	12.52	11.68	81610080	2	0.5404451	0.29736248	0.16219251
2013/1/31	12.08	11.74	12.26	11.69	49923967	1	0.318698	0.57364523	0.107656844
2013/2/1	11.96	12.22	12.34	11.84	55369704	1	0.06096857	0.13864772	0.8003837
2013/2/8	11.64	11.84	12	11.6	33265738	1	0.8298904	0.038240377	0.1318693
2013/2/12	12.17	12.17	12.29	12.04	35753824	1	0.108428374	0.0195764	0.8719952
2013/2/13	12.22	12.32	12.4	12.17	41621776	1	0.12766618	0.60323673	0.26909706
2013/2/15	12.33	12.3	12.45	12.16	49351823	1	0.9054751	0.07956832	0.014956662
2013/2/26	11.9	11.89	12.12	11.86	49652680	1	0.8867946	0.0848457	0.02835968
2013/2/28	12.4	12.32	12.49	12.26	34679942	1	0.89652014	0.087048955	0.016430961
2013/3/5	12.81	12.87	13.06	12.68	41203528	1	0.0802161	0.90332866	0.016455293
2013/3/6	12.73	12.61	12.75	12.3	51259636	1	0.06638075	0.7982791	0.13534023
2013/3/8	12.77	12.52	12.85	12.48	37625845	1	0.8962841	0.040386353	0.0633295
2013/3/11	12.46	12.39	12.49	12.19	35200004	1	0.11612782	0.70072716	0.18314503
2013/3/15	12.55	12.55	12.68	12.5	89881940	1	0.91094357	0.0684074	0.020649055
2013/3/20	12.86	12.83	13.01	12.7	35258729	1	0.5035288	0.025030194	0.47144097
2013/3/21	12.63	12.63	12.88	12.57	33769940	1	0.019664373	0.010822855	0.9695127
2013/3/26	12.76	12.67	12.86	12.63	27728183	1	0.74836934	0.0956709	0.15595974
2013/3/27	12.66	12.89	12.96	12.6	35750093	3	0.03311912	0.023411922	0.943469
2013/3/28	12.84	13.12	13.18	12.78	54020291	1	0.48713663	0.4895383	0.023325073
2013/4/9	13.25	14.13	14.33	13.2	77529362	1	0.14449114	0.36636186	0.489147
2013/4/11	13.62	13.45	13.72	13.25	129424693	3	0.33915865	0.21987529	0.4409661
2013/4/12	13.37	13.31	13.54	13.18	62410439	3	0.08301521	0.2785265	0.63845825
2013/4/17	13.37	13.34	13.56	13.12	52753237	1	0.062491857	0.92153484	0.01597334
2013/4/19	14.14	14.28	14.76	14.13	98531327	4	0.4639625	0.43546385	0.10057371
2013/4/22	14.82	15.35	15.7	14.79	137481137	1	0.09329808	0.8200811	0.086620755
2013/4/23	15.22	15.12	15.42	14.9	58594926	1	0.10568061	0.507837	0.3864824
2013/4/24	15.14	16.28	16.44	15.12	89075411	1	0.04397436	0.042380475	0.9136452
2013/4/26	16.42	16.31	16.5	15.97	47746903	2	0.31964245	0.09262711	0.58773047
2013/4/29	16.32	17.13	17.2	16.29	58808759	1	0.10736912	0.5749455	0.3176854
2013/4/30	17.08	17.62	17.63	16.8	74574555	1	0.08034742	0.22198477	0.69766784
2013/5/8	17.58	17.51	17.76	17.17	50939778	1	0.10454035	0.7385018	0.15695783
2013/5/10	17.19	17.21	17.24	16.84	36263805	1	0.8934532	0.09476855	0.011778284
2013/5/17	18.88	19.62	19.62	18.85	60466137	3	0.72823566	0.24414249	0.0276218
2013/5/21	19.85	19.6	20.02	19.47	48429651	1	0.93014514	0.039086062	0.03076874
2013/5/22	19.54	19.36	19.59	19.11	65804022	1	0.08500063	0.8511545	0.06384484
2013/5/23	18.98	18.9	19.3	18.65	50262796	2	0.49096888	0.1452478	0.36378333
2013/5/28	19.17	19.77	19.93	19.16	48010700	2	0.872008	0.073521495	0.054470506
2013/6/4	20.37	19.74	20.49	19.52	65180268	3	0.62307984	0.05380703	0.3231131
2013/6/6	19.59	19.71	19.86	19.24	37360588	1	0.9124066	0.053445805	0.034147564
2013/6/10	20.26	20.22	20.4	19.89	35476303	1	0.9398209	0.02384466	0.03633444
2013/6/11	19.8	19.59	19.93	19.43	39303460	3	0.045964863	0.0402769	0.9137583
2013/6/12	19.89	19.75	20.02	19.6	37288658	1	0.024989951	0.016203221	0.9588069
2013/6/13	19.74	19.46	19.77	19.34	45189964	1	0.18099265	0.805268	0.013739361
2013/6/14	19.3	19.15	19.44	19	53002100	2	0.8947469	0.07564022	0.02961291
2013/6/18	19.72	19.73	19.92	19.64	28135482	1	0.10555908	0.6232787	0.27116224
2013/6/20	19.01	18.24	19.08	18.12	52271436	3	0.035322513	0.020059885	0.9446175
2013/6/25	18.83	18.42	19.13	18.21	43899250	1	0.0870421	0.7694335	0.1435244
2013/6/26	18.87	19.1	19.23	18.63	48507951	3	0.06554514	0.7968731	0.1375818
2013/6/27	19.27	19.37	19.53	19.25	28336421	1	0.15264234	0.53784883	0.30950877
2013/6/28	19.13	19.29	19.54	19.09	49974264	2	0.44668883	0.52819896	0.025112197
2013/7/1	19.5	19.11	19.74	19.08	30879862	1	0.6911464	0.27086613	0.03798749
2013/7/2	19.16	18.69	19.18	18.38	36697846	2	0.12923186	0.5407945	0.32997367
2013/7/8	19.1	19.07	19.34	18.73	31636049	1	0.19829912	0.6901666	0.111534335
2013/7/10	19.09	19.44	19.56	19.07	29407133	1	0.9228675	0.06398084	0.013151669
2013/7/11	19.75	20.43	20.52	19.65	53072396	2	0.5155841	0.33995274	0.14446323
2013/7/12	20.33	20.42	20.48	20.03	35175996	2	0.089641124	0.72987556	0.18048333
2013/7/15	20.41	20.92	20.97	20.33	33978811	2	0.48145622	0.45643476	0.062109027
2013/7/17	21.09	20.49	21.14	20.24	37099768	1	0.8282967	0.025067652	0.14663568
2013/7/18	20.47	20.19	20.64	19.97	44833568	4	0.44267642	0.043647453	0.5136761
2013/7/19	17.15	16.15	17.42	15.77	245725962	4	0.17442912	0.15670183	0.6688691
2013/7/22	16.45	16.76	16.76	16.35	78771421	1	0.8869836	0.027125703	0.085890785
2013/7/23	16.66	16.57	16.79	16.46	65296840	1	0.9132543	0.03021047	0.05653522
2013/8/12	17.21	17.62	17.72	17.21	25373242	1	0.20461501	0.7176919	0.07769319
2013/8/13	17.49	17.21	17.53	17.19	39283417	1	0.9280279	0.049256552	0.022715477
2013/8/15	16.98	16.77	17.16	15.82	32965508	2	0.9073998	0.073615946	0.01898426
2013/8/21	16.59	16.59	16.99	16.52	37299161	2	0.9389549	0.03890238	0.022142738
2013/8/26	19.38	19.13	19.65	19.01	72477678	1	0.36030135	0.06835028	0.57134837
2013/8/30	18.35	18.38	18.46	18.07	40120229	2	0.5541379	0.040582124	0.40528002
2013/9/3	16.73	16.86	17.05	16.27	154078831	1	0.15081818	0.7322793	0.11690251
2013/9/4	16.37	16.17	16.45	16.09	141832400	1	0.39654872	0.4580292	0.1454221
2013/9/5	16.08	16.21	16.42	15.93	71269469	1	0.49189436	0.48274884	0.02535681
2013/9/25	17.47	17.48	17.78	17.38	28586085	3	0.83897585	0.099505246	0.061518956
2013/10/22	20	19.56	20.08	19.5	40241672	1	0.07560054	0.011620902	0.9127786
2013/10/24	18.8	18.7	19.08	18.55	49162764	1	0.909271	0.044352442	0.046376508
2013/10/28	20.59	20.55	20.71	20.25	37948735	1	0.09837471	0.5793664	0.32225898
2013/10/29	20.61	20.5	20.7	20.24	31646348	1	0.43827018	0.20908673	0.35264307
2013/11/1	20.65	20.5	20.67	20.37	39854020	1	0.86069065	0.103726104	0.035583243
2013/11/6	22.22	23.16	23.2	22.04	88623074	1	0.7196601	0.2567322	0.02360769
2013/11/7	22.94	22.48	22.99	22.41	60065208	2	0.68622804	0.20647639	0.10729558
2013/11/8	22.65	22.76	22.76	22.32	36488425	1	0.5825474	0.37268245	0.04477007
2013/11/12	22.36	22.34	22.57	22.18	31831710	1	0.7910353	0.07980496	0.1291597
2013/11/19	22.11	22	22.49	21.93	43979329	1	0.90608996	0.06473841	0.029171653
2013/11/20	22.18	22.34	22.67	22.12	31994695	3	0.40767145	0.2560409	0.33628774
2013/11/21	22.53	22.66	22.79	22.52	22860466	1	0.24020013	0.07598748	0.6838124
2013/11/22	22.78	22.83	22.94	22.59	27820578	1	0.8963679	0.08433873	0.019293338
2013/11/27	22.83	22.86	23.02	22.75	25998730	1	0.8237648	0.15799579	0.018239394
2013/12/5	24.11	23.26	24.13	22.44	116208472	1	0.8910681	0.03778408	0.07114783
2013/12/17	22.2	21.78	22.37	21.59	45404138	1	0.47434372	0.49540922	0.030247035
2014/1/9	21.14	20.79	21.17	20.66	36487948	1	0.9311288	0.035672832	0.033198457
2014/1/15	21.16	22.02	22.05	21.11	44397086	1	0.71586055	0.19768648	0.08645296
2014/1/21	22.08	21.43	22.08	21.32	30901498	1	0.08510087	0.037940107	0.87695897
2014/1/22	21.52	21.19	21.58	21.01	21720334	1	0.8080339	0.034665592	0.15730055
2014/1/23	21.35	21.31	21.39	20.78	40640239	1	0.9414748	0.031306006	0.027219277
2014/1/27	22.13	21.29	22.15	21.24	44153034	1	0.885824	0.10162528	0.012550681
2014/1/31	22.21	23.1	23.15	21.82	86920547	1	0.8146165	0.020140782	0.16524272
2014/2/3	23	21.74	23.24	21.69	61470241	1	0.4237336	0.5661266	0.010139782
2014/2/11	22.14	22.45	22.52	22.12	31955584	1	0.88852704	0.04411414	0.06735879
2014/2/12	22.61	22.72	22.86	22.56	27003200	1	0.94297147	0.034959573	0.022068942
2014/2/27	22.99	23.4	23.43	22.77	33572093	1	0.8310933	0.10778354	0.061123125
2014/3/6	23.68	23.69	23.78	23.43	23463608	1	0.06260731	0.9267425	0.010650222
2014/3/10	23.53	23.36	23.55	23.26	18936399	1	0.9262427	0.034805235	0.03895206
2014/3/13	23.96	23.44	23.99	23.18	32101962	1	0.91840744	0.044480965	0.037111547
2014/3/17	23.44	23.59	23.95	23.33	20190957	1	0.94859964	0.02950683	0.021893544
2014/3/26	26.02	25.33	26.24	25.14	41537671	1	0.06774099	0.04221332	0.8900457
2014/3/27	25.28	24.9	25.51	24.88	34947157	2	0.04265112	0.045926176	0.9114226
2014/3/28	25.33	25.84	26.17	25.22	43417272	1	0.086020604	0.64329666	0.27068275
2014/3/31	25.97	26.55	27.04	25.94	46805942	1	0.13219234	0.71154135	0.15626629
2014/4/1	26.69	26.96	27.13	26.61	32447769	1	0.8870804	0.076534525	0.03638512
2014/4/4	26.79	25.41	26.93	25.18	51315789	1	0.026007487	0.010952582	0.9630399
2014/4/8	25.29	25.36	25.47	24.74	35890813	2	0.05373676	0.05468178	0.8915814
2014/4/14	24.65	24.72	24.95	24.44	31949106	1	0.07948198	0.77753586	0.14298217
2014/4/24	25.28	25.4	25.51	24.84	41149706	2	0.49920106	0.43032178	0.07047722
2014/4/28	25.68	26.41	26.83	25.63	50442746	3	0.5449115	0.20210534	0.25298312
2014/4/30	25.94	25.94	26.04	25.71	35283200	2	0.035616018	0.026856136	0.9375279
2014/5/1	25.78	25.54	25.9	25.49	28692172	2	0.13028479	0.3811418	0.48857343
2014/5/2	25.85	25.23	25.88	25.2	43359313	1	0.9208744	0.047865406	0.031260215
2014/5/14	26.12	26.06	26.27	25.87	18757349	1	0.028084615	0.0189101	0.9530053
2014/5/16	25.49	25.65	25.66	25.09	29766257	1	0.021729173	0.052953932	0.92531693
2014/5/21	25.62	26.17	26.17	25.56	22342022	2	0.49882206	0.37404072	0.12713723
2014/5/22	26.11	25.92	26.17	25.67	20165346	2	0.59678173	0.27689704	0.12632129
2014/5/30	26.27	26.76	26.79	26.07	34254815	1	0.78862995	0.20039964	0.010970427
2014/6/4	26.03	26.14	26.19	25.68	23134089	1	0.93856525	0.04246802	0.018966736
2014/6/5	26.41	27.03	27.07	26.22	31700523	3	0.3259373	0.51295865	0.16110405
2014/6/6	27.3	27.3	27.48	27.06	23928157	1	0.86928546	0.031926066	0.09878849
2014/6/11	26.75	26.68	26.89	26.58	16803002	1	0.25611952	0.026316231	0.7175643
2014/6/18	27.42	27.47	27.56	27	27040845	1	0.24494345	0.7453828	0.009673694
2014/6/19	27.39	27.33	27.59	27.15	19810715	2	0.05022113	0.21000706	0.73977184
2014/6/23	27.55	27.81	27.82	27.51	18655630	2	0.24015544	0.29306096	0.46678358
2014/6/24	27.65	27.56	27.76	27.38	26470383	1	0.9007529	0.08578375	0.013463412
2014/6/25	27.52	27.85	27.87	27.28	19796349	1	0.82502604	0.05322203	0.12175192
2014/6/30	27.99	27.52	28.03	27.52	30704733	1	0.020425232	0.048665963	0.9309088
2014/7/3	27.73	27.62	27.81	27.38	15966543	1	0.122160256	0.5090222	0.36881757
2014/7/10	27.19	27.5	27.82	26.87	21817722	1	0.93539965	0.046457015	0.018143382
2014/7/14	28.04	27.96	28.27	27.86	21618685	1	0.93204343	0.026166402	0.04179016
2014/7/15	28.33	29.9	30.13	28.3	63055955	1	0.90614897	0.082281046	0.011569938
2014/7/17	31.27	30.35	31.53	30.07	81973238	2	0.060189784	0.016121672	0.92368853
2014/7/18	30.47	30.51	30.66	30.07	43074201	3	0.3544896	0.28199965	0.36351073
2014/7/21	30.38	30.65	30.98	30.04	37530460	1	0.06398251	0.016515294	0.91950214
2014/7/22	30.82	30.65	30.97	30.41	40960112	2	0.5636497	0.08735043	0.3489998
2014/7/28	30.18	29.79	30.33	29.75	29568462	1	0.9323967	0.034579463	0.033023853
2014/7/29	29.73	29.7	29.91	29.46	27575979	1	0.20079783	0.030710641	0.7684915
2014/7/30	29.89	29.39	29.92	29.11	31845946	1	0.86357665	0.11414392	0.022279432
2014/8/1	29.03	28.68	29.07	28.42	30675832	1	0.09496974	0.020942815	0.8840873
2014/8/4	28.79	29.19	29.29	28.63	33788671	1	0.69395405	0.032677315	0.27336866
2014/8/5	29.13	28.9	29.28	28.65	26136194	1	0.54231316	0.43682757	0.020859309
2014/8/6	28.56	28.56	28.99	28.03	24601704	2	0.42604953	0.12966993	0.44428056
2014/8/8	29.05	29.02	29.13	28.73	28867195	1	0.18449576	0.035854083	0.7796502
2014/8/11	29.08	29.02	29.27	28.84	19756632	1	0.9155287	0.057588883	0.026882375
2014/8/12	28.86	29.34	29.41	28.82	20998288	1	0.06122157	0.08020442	0.858574
2014/8/18	30.76	30.93	30.93	30.5	26832771	1	0.117720336	0.030697376	0.8515822
2014/8/20	31.44	31.05	31.5	31	24710911	1	0.110749625	0.8776644	0.011586092
2014/8/21	30.94	31.32	31.35	30.93	22019187	2	0.8562284	0.10853328	0.03523833
2014/8/22	31.45	31.25	31.57	31.17	18248188	2	0.82301056	0.13189237	0.045097064
2014/8/25	31.5	31.27	31.54	31.14	16793268	2	0.8764046	0.096496776	0.027098652
2014/8/26	31.41	31.1	31.49	31.04	14537958	1	0.14790809	0.0127554	0.83933645
2014/8/29	31.19	31.53	31.54	30.95	21109864	1	0.056403767	0.87350404	0.07009215
2014/9/2	31.53	31.17	31.56	30.95	22841589	2	0.1426355	0.026077634	0.8312869
2014/9/4	30.84	31.36	31.37	30.82	26180141	1	0.25642875	0.018715162	0.724856
2014/9/15	32.64	32.34	32.81	32.2	35320774	2	0.501658	0.04851549	0.4498265
2014/9/17	32.36	32.62	32.79	32.33	38038569	1	0.23070563	0.37067956	0.39861482
2014/9/18	32.69	32.78	32.93	32.56	35230249	1	0.1337848	0.028659932	0.8375552
2014/9/19	32.91	33.62	33.67	32.7	143654076	1	0.9464281	0.02979828	0.023773601
2014/9/22	33.4	33.16	33.48	33.08	38429203	1	0.7848244	0.024935553	0.19024006
2014/9/29	32.08	32.54	32.66	31.86	25699077	1	0.7746635	0.20988648	0.015450018
2014/9/30	32.47	32.46	32.57	32.11	32211846	1	0.121763736	0.019062545	0.85917366
2014/10/7	31.96	31.61	32.03	31.52	25280340	2	0.32858956	0.035133	0.63627744
2014/10/8	31.58	32.88	32.99	31.44	32940067	1	0.18881167	0.02191874	0.7892696
2014/10/9	32.6	31.95	32.9	31.84	32831592	1	0.19979148	0.039513357	0.7606951
2014/10/20	29.16	30.18	30.24	28.91	34428431	1	0.39414367	0.05670885	0.5491475
2014/10/22	31.1	30.48	31.17	30.32	33142671	1	0.33661506	0.015529393	0.6478555
2014/10/23	30.72	31.08	31.54	30.63	41765285	3	0.03562069	0.6197688	0.34461054
2014/10/24	32.93	32.23	33	31.28	60901084	3	0.3256948	0.5484269	0.12587827
2014/10/29	32.54	32.72	32.8	32.44	30090465	1	0.031322576	0.015274499	0.95340294
2014/11/3	32.99	33.54	33.56	32.83	22742246	1	0.034751773	0.08010272	0.8851455
2014/11/4	33.4	33.67	33.83	33.35	21250753	1	0.8798824	0.052516356	0.067601256
2014/11/6	33.96	34.8	34.96	33.89	32613867	1	0.10897294	0.656623	0.23440404
2014/11/10	34.75	34.99	35.25	34.65	36339058	1	0.9386815	0.028356459	0.032961976
2014/11/11	34.95	34.97	35.03	34.74	22142737	1	0.8789793	0.101210766	0.019809935
2014/11/18	35.54	35.15	35.73	35.11	23689247	2	0.16111258	0.2600651	0.5788223
2014/11/20	34.41	35.11	35.11	34.28	21451750	1	0.045338925	0.012297723	0.9423634
2014/11/21	35.43	34.37	35.46	33.98	42767281	1	0.42640477	0.1909316	0.3826636
2014/11/24	34.4	34	34.41	33.8	34099583	1	0.33291	0.027528113	0.63956183
2014/11/26	33.9	34.16	34.4	33.69	26792407	3	0.7444733	0.07162448	0.1839022
2014/12/1	34.29	35.07	35.19	34.12	30928347	1	0.04658272	0.0361424	0.91727495
2014/12/2	35.25	34.88	35.46	34.61	25639831	1	0.72693634	0.2514204	0.021643227
2014/12/3	34.85	34.49	34.91	34.21	22419187	1	0.851069	0.08768141	0.06124962
2014/12/4	34.8	35.24	35.47	34.61	30285961	3	0.1782972	0.24598764	0.5757151
2014/12/12	33.19	33.39	34.14	33.08	34037462	1	0.5607453	0.023750804	0.4155039
2014/12/15	33.61	33.08	34.08	32.96	29152680	1	0.8729013	0.10797303	0.019125666
2014/12/16	32.31	31.63	32.75	31.54	47644165	3	0.6147308	0.038544726	0.3467245
2014/12/18	32.99	33.93	33.93	32.74	39230376	2	0.105878755	0.028461233	0.86565995
2014/12/19	34.04	34.07	34.51	33.58	60645021	1	0.34915027	0.22559975	0.42524993
2014/12/23	34.78	34.86	35.21	34.54	23239458	1	0.81734097	0.14577048	0.036888607
2014/12/26	34.82	34.29	34.82	34.23	12950903	2	0.658525	0.17261755	0.16885743
2015/1/2	33.07	33.16	33.83	32.95	27620048	1	0.049780183	0.008037733	0.94218206
2015/1/5	32.78	32.73	33.14	32.66	38933962	1	0.79178566	0.18391559	0.024298716
2015/1/8	33.16	34	34.16	33.13	29190853	1	0.14419477	0.011504574	0.8443007
2015/1/12	33.83	33.01	33.95	32.77	23326072	1	0.12591909	0.031245923	0.84283495
2015/1/15	32.63	31.89	32.79	31.82	30349246	2	0.4766143	0.49727136	0.026114317
2015/1/16	31.72	32.65	32.69	31.58	35483920	1	0.120911874	0.020371176	0.858717
2015/1/20	32.71	32.8	33.06	31.98	36037661	3	0.47774068	0.21295841	0.30930084
2015/1/21	32.35	32.43	32.55	31.89	16079482	1	0.91500163	0.0674955	0.017502809
2015/1/22	32.79	33.52	33.54	32.49	35843813	2	0.3730587	0.17181835	0.45512292
2015/1/26	33.41	33.42	33.54	32.65	38521866	2	0.10372197	0.38719094	0.5090871
2015/1/27	29.36	29.07	29.61	28.51	168470555	7	0.16335736	0.16324362	0.67339903
2015/1/28	29.15	27.6	29.2	27.57	84190712	5	0.25300625	0.37354317	0.37345058
2015/1/30	27.96	26.81	27.99	26.76	77478606	2	0.66580534	0.054352798	0.27984187
2015/2/2	27	27.69	27.78	26.64	49764990	1	0.06678297	0.021806005	0.91141105
2015/2/3	28.04	28.01	28.34	27.45	51812607	1	0.5593079	0.33659622	0.10409586
2015/2/4	28.35	28.24	28.62	27.77	41378679	1	0.164598	0.19752856	0.6378734
2015/2/5	28.63	28.85	29.05	28.26	36307209	2	0.04564292	0.8886297	0.06572732
2015/2/6	29.09	28.82	29.2	28.56	34271358	2	0.71473897	0.27005562	0.015205441
2015/2/9	28.65	28.77	29.15	28.62	27333565	2	0.25922745	0.722252	0.018520564
2015/2/10	29.15	29.01	29.18	28.59	29541000	1	0.23081873	0.015864067	0.75331724
2015/2/11	29.06	28.79	29.06	28.62	38178824	3	0.3162179	0.083534926	0.6002471
2015/2/12	29.07	29.5	29.5	28.92	33015096	1	0.845295	0.13886726	0.015837776
2015/2/13	29.79	30.28	30.28	29.56	39632172	1	0.44503328	0.52334535	0.03162134
2015/2/17	30.69	30.3	30.72	29.91	33667408	1	0.8158329	0.040477384	0.14368966
2015/2/18	30.35	30.25	30.42	30.11	27064237	1	0.08414324	0.026981093	0.8888757
2015/2/19	29.9	30.22	30.24	29.77	27521304	5	0.833655	0.08897962	0.07736546
2015/2/20	30.23	30.57	30.6	30.01	29601170	1	0.08341698	0.055337667	0.86124533
2015/2/24	30.87	30.81	31.02	30.64	25170493	1	0.023681859	0.014767342	0.96155083
2015/2/25	30.67	30.71	30.81	30.52	28824845	1	0.041256398	0.017289829	0.94145375
2015/3/2	30.39	30.6	30.91	30.27	31709456	3	0.5817364	0.4064128	0.011850793
2015/3/3	30.28	30	30.54	29.81	31067882	2	0.57108706	0.4147832	0.014129764
2015/3/4	29.73	29.77	29.93	29.6	25633529	1	0.9130874	0.05716942	0.029743146
2015/3/5	29.79	29.83	29.96	29.54	23068598	1	0.93115294	0.023168515	0.04567849
2015/3/6	29.72	29.08	29.83	28.87	35105341	1	0.0830286	0.019759575	0.89721185
2015/3/10	29.07	28.75	29.43	28.75	38185063	1	0.10060909	0.028693482	0.87069744
2015/3/12	28.05	27.74	28.37	27.58	59509823	6	0.6352465	0.039196	0.3255575
2015/3/13	27.42	28.1	28.19	27.33	54506634	3	0.3221518	0.163886	0.51396215
2015/3/17	28.09	28.41	28.55	27.87	31402129	5	0.7128999	0.12956534	0.1575348
2015/3/18	28.15	29.22	29.55	28.05	43863551	4	0.4612013	0.3090571	0.22974157
2015/3/19	28.98	29	29.31	28.94	33528052	1	0.49218932	0.3973624	0.1104483
2015/3/23	29.6	29.57	29.85	29.5	26014229	2	0.6751764	0.04116583	0.2836578
2015/3/25	29.64	28.18	29.64	28.16	42893121	3	0.32740277	0.19441433	0.4781829
2015/3/27	27.84	27.69	28.15	27.55	33741580	1	0.8768696	0.10766712	0.01546326
2015/3/31	27.5	27.38	27.75	27.26	34543620	1	0.89230484	0.033573292	0.07412189
2015/4/1	27.32	27.42	27.48	27.03	36670814	2	0.7832357	0.07467886	0.14208539
2015/4/2	27.38	27.01	27.46	26.84	37334508	2	0.1666639	0.11653465	0.7168014
2015/4/7	28.33	28.25	28.63	28.03	28728707	3	0.4434391	0.041523185	0.5150377
2015/4/8	28.18	28.14	28.41	27.76	24559723	2	0.5401293	0.02251492	0.43735582
2015/4/10	28.35	28.44	28.67	28.13	27828318	1	0.8983782	0.09035657	0.011265211
2015/4/13	28.12	28.48	28.78	28.11	29470466	3	0.21698268	0.5146801	0.26833722
2015/4/14	28.52	28.37	28.75	28.11	23943826	5	0.43527547	0.18255936	0.38216513
2015/4/15	28.48	28.97	29.18	28.4	27085881	2	0.653407	0.067866735	0.27872625
2015/4/16	28.67	28.88	29.06	28.54	22337342	1	0.46772808	0.02603879	0.5062331
2015/4/17	28.39	28.34	28.46	27.88	41660277	4	0.57524663	0.17787383	0.2468795
2015/4/20	28.45	29.62	29.89	28.4	44990024	4	0.47567037	0.47802752	0.04630209
2015/4/21	29.72	29.35	29.87	29.25	25745998	7	0.45721433	0.26235682	0.28042883
2015/4/22	29.39	29.7	29.85	29.27	24816913	2	0.2685029	0.6709303	0.06056673
2015/4/23	29.61	30.06	30.33	29.52	44487933	6	0.55318135	0.25278005	0.19403863
2015/4/24	32.38	34.59	34.86	32.37	127592181	3	0.4571525	0.51006734	0.03278017
2015/4/27	33.95	34.75	34.85	33.94	58460323	5	0.32832623	0.15483141	0.51684237
2015/4/28	34.5	35.87	35.93	34.42	59653035	1	0.91195065	0.070204005	0.01784538
2015/4/29	35.44	35.78	36.03	35.22	47187396	3	0.74105453	0.23986386	0.019081565
2015/4/30	35.42	35.4	36.26	35.32	63438755	4	0.6578692	0.08569247	0.25643826
2015/5/4	35.09	34.96	35.59	34.9	33617026	2	0.5664467	0.14288965	0.29066357
2015/5/5	34.54	34.32	34.88	34.03	49492196	5	0.41996184	0.22729203	0.3527462
2015/5/6	34.29	33	34.49	32.74	51402270	3	0.37844872	0.04703398	0.5745173
2015/5/7	32.99	33.42	33.8	32.88	32366760	4	0.55591697	0.32944223	0.11464078
2015/5/8	34.27	34.44	34.7	34.24	33994413	2	0.5198695	0.05674072	0.42338973
2015/5/11	34.27	34.09	34.63	34.09	23829962	2	0.056274105	0.033268966	0.9104569
2015/5/12	33.57	34.07	34.4	33.14	28507515	3	0.5576888	0.4255315	0.016779758
2015/5/13	34.91	34.34	35.04	34.29	33599074	2	0.41715235	0.112158805	0.47068885
2015/5/15	35.59	35.01	35.62	34.77	27696023	2	0.4770102	0.17159781	0.35139197
2015/5/18	34.7	34.73	34.94	34.33	23612094	1	0.91550726	0.023009336	0.06148345
2015/5/20	34.42	34.61	34.96	34.3	23797930	4	0.41334438	0.46884066	0.11781498
2015/5/21	34.31	34.45	34.63	34.03	22389522	2	0.3095964	0.25620776	0.43419588
2015/5/22	34.33	33.93	34.38	33.85	25659385	3	0.31470823	0.02907102	0.65622073
2015/5/26	33.86	33.62	33.91	33.22	28731980	1	0.54149175	0.4471188	0.011389502
2015/5/29	34.46	33.92	34.6	33.62	33599895	1	0.016549623	0.02859716	0.95485324
2015/6/1	34.09	34.26	34.8	33.65	28208957	1	0.9345092	0.05291223	0.0125785
2015/6/2	33.96	33.95	34.38	33.65	21175810	3	0.58926034	0.3678945	0.042845163
2015/6/3	34.4	33.88	34.76	33.85	27953635	1	0.8639547	0.1083644	0.027680883
2015/6/4	33.82	33.41	34.19	33.23	26818157	2	0.39479354	0.5966482	0.008558225
2015/6/5	33.34	33.17	33.55	32.87	25201190	1	0.9319758	0.041818056	0.026206188
2015/6/8	33.33	32.76	33.46	32.7	21744392	2	0.8683697	0.11435379	0.017276525
2015/6/9	32.79	32.68	32.97	32.49	24084482	1	0.75408673	0.14358063	0.102332614
2015/6/10	32.82	33.62	33.86	32.72	27948546	2	0.5050651	0.46740508	0.027529858
2015/6/11	33.69	33.5	33.95	33.16	26954202	2	0.79988354	0.19196874	0.0081477
2015/6/15	32.48	32.5	32.68	32.05	29665605	5	0.5025762	0.231222	0.2662018
2015/6/16	32.38	32.86	33.27	32.33	26801094	2	0.49468797	0.0409591	0.46435294
2015/6/17	32.76	33	33.1	32.39	28441941	3	0.47985616	0.06720832	0.45293555
2015/6/18	33.25	33.73	33.83	33.2	32177943	2	0.46022314	0.03919672	0.5005801
2015/6/22	33.36	33.28	33.75	33.19	20184735	1	0.89951956	0.051635407	0.048845075
2015/6/23	33.16	32.94	33.31	32.65	24536395	1	0.35163078	0.019638091	0.6287311
2015/6/29	32.07	31.42	32.26	31.39	33881567	1	0.94925445	0.03450928	0.01623632
2015/7/1	31.49	31.47	32.26	31.13	28243424	1	0.47242585	0.44441497	0.08315918
2015/7/2	31.51	31.42	31.78	31.09	21598447	1	0.91426	0.05814165	0.027598297
2015/7/7	31.37	31.35	31.52	30.35	36381496	1	0.9289891	0.034387313	0.036623575
2015/7/8	31.47	31.28	31.93	31.06	39408044	4	0.042970672	0.015234181	0.9417952
2015/7/9	31.78	31.55	32.25	31.53	32033600	1	0.7505431	0.029269997	0.22018686
2015/7/10	32.04	31.62	32.17	31.6	25287149	1	0.04806124	0.86364037	0.08829832
2015/7/13	32	32.56	32.65	31.98	24993274	2	0.75937355	0.03707493	0.20355153
2015/7/14	32.48	32.65	32.99	32.34	22690165	3	0.56509197	0.35954356	0.07536443
2015/7/16	33.04	33.69	33.72	32.99	25809360	1	0.13201106	0.012646816	0.85534215
2015/7/17	33.58	33.63	33.81	33.29	29262734	2	0.24940948	0.7372426	0.013347952
2015/7/20	33.68	33.95	34.16	33.47	30253724	2	0.5451321	0.19821009	0.25665775
2015/7/21	33.81	34.31	34.36	33.51	40526174	5	0.22305593	0.023523275	0.75342077
2015/7/22	32.47	32.54	33.96	32.23	57844079	5	0.37497243	0.067517936	0.5575096
2015/7/23	32.3	33.14	33.26	32.13	33392336	4	0.25465044	0.050317436	0.6950321
2015/7/27	32.97	32.42	33.04	32.28	39137998	2	0.24289301	0.5996401	0.15746687
2015/7/29	32.43	33.31	33.81	32.29	40260346	3	0.2758574	0.64516854	0.07897409
2015/7/30	33.29	33.99	34.43	32.96	39432098	2	0.43313938	0.04773037	0.51913035
2015/7/31	34.32	33.73	34.4	33.53	31020466	2	0.83074576	0.054439045	0.11481519
2015/8/4	33.78	34.57	34.74	33.71	33171643	2	0.06272348	0.7249914	0.21228518
2015/8/5	35.01	34.62	35.44	34.57	26942315	1	0.03575931	0.19559382	0.7686469
2015/8/6	34.74	33.65	34.8	33.36	26891927	2	0.032603122	0.017471608	0.9499252
2015/8/10	33.98	34.36	34.52	33.87	22710898	3	0.61714834	0.36612847	0.016723178
2015/8/12	33.22	33.77	33.93	32.73	29663311	1	0.8694164	0.04962862	0.08095494
2015/8/14	33.56	34.03	34.13	33.55	21356188	2	0.62132674	0.02746201	0.35121125
2015/8/19	34.12	33.95	34.42	33.64	31378965	1	0.5882654	0.16122709	0.25050756
2015/8/20	33.41	33.09	33.81	33	35599332	2	0.105314374	0.2923623	0.60232335
2015/8/21	32.64	30.41	32.82	30.41	68708635	2	0.025905423	0.012679258	0.96141535
2015/8/25	29.9	27.87	30.58	27.73	69884965	1	0.021296527	0.017500196	0.9612032
2015/8/26	29.35	30.05	30.18	28.4	62852294	2	0.8641465	0.124803945	0.011049537
2015/8/27	30.57	31.24	31.29	30.26	50280765	4	0.31973422	0.35289997	0.32736582
2015/8/28	30.74	31.28	31.49	30.73	28097825	2	0.1424708	0.020973548	0.8365556
2015/9/1	29.51	29.16	29.93	29	48878835	1	0.8498491	0.053404808	0.09674612
2015/9/2	29.7	30.7	30.72	29.22	37449360	2	0.21170959	0.614452	0.1738384
2015/9/3	30.75	30.84	31.32	30.62	28042959	2	0.6545565	0.30980474	0.035638757
2015/9/4	30.15	29.95	30.38	29.53	36727377	1	0.049557246	0.1516535	0.7987893
2015/9/8	30.64	31.23	31.34	30.54	31959484	2	0.6288057	0.084273055	0.2869213
2015/9/9	31.55	30.41	31.74	30.25	33299974	1	0.099905886	0.015518437	0.8845758
2015/9/10	30.46	30.63	31.13	30.08	31183992	2	0.53225464	0.36821637	0.099528946
2015/9/11	30.48	30.82	30.93	30.28	26126796	1	0.9415417	0.025143491	0.0333149
2015/9/14	30.77	30.39	30.78	30.2	23357255	1	0.9370583	0.030082123	0.032859556
2015/9/15	30.53	31.32	31.63	30.42	28452693	5	0.45963526	0.25226724	0.28809747
2015/9/16	31.31	31.64	31.72	31.18	23252776	5	0.15364191	0.1449488	0.7014093
2015/9/17	31.63	31.6	32.34	31.42	29729386	1	0.8705549	0.11679538	0.012649743
2015/9/18	30.84	30.82	31.33	30.67	58596247	1	0.029909316	0.007039789	0.96305084
2015/9/21	30.96	31.45	31.81	30.94	25994889	3	0.2312655	0.15818793	0.6105466
2015/9/22	30.72	31.25	31.39	30.65	27729402	1	0.9391685	0.025112187	0.035719264
2015/9/23	31.27	31.21	31.51	30.85	17044186	2	0.16090518	0.4312176	0.4078772
2015/9/24	30.79	31.28	31.47	30.61	27398690	1	0.8093851	0.040330824	0.15028413
2015/9/25	31.82	31.26	32.07	31.1	29093394	4	0.3519927	0.10189195	0.5461154
2015/9/28	31.17	30.63	31.42	30.54	27173736	1	0.88677204	0.08741386	0.025814056
2015/9/29	30.71	30.78	30.91	30.39	32606623	4	0.31071064	0.29405352	0.39523584
2015/9/30	31.22	31.54	31.64	31	34294538	1	0.0682576	0.013626123	0.9181163
2015/10/5	33.08	33.95	34.23	33.04	32995508	2	0.5649041	0.026620172	0.40847567
2015/10/6	33.67	34.09	34.51	33.56	27325459	4	0.8733695	0.09910242	0.027528074
2015/10/7	34.44	34.12	34.69	33.29	27346856	3	0.5988436	0.09706533	0.30409113
2015/10/8	33.9	34.79	34.85	33.84	33052228	1	0.037809692	0.01241219	0.9497781
2015/10/9	34.79	34.45	34.88	34.26	28369883	1	0.09174401	0.89971566	0.008540335
2015/10/12	34.32	34.34	34.41	33.84	19666826	1	0.94183946	0.028702518	0.029458037
2015/10/13	33.9	34.23	34.47	33.9	18859677	2	0.19137597	0.79297614	0.01564793
2015/10/15	34.35	34.35	34.37	33.87	27117498	1	0.72370476	0.16343652	0.112858765
2015/10/16	34.36	34.85	34.88	34.23	25744215	2	0.9436239	0.040192813	0.016183302
2015/10/19	34.76	34.96	35.22	34.36	29104881	5	0.7328762	0.05666848	0.21045534
2015/10/20	34.78	35.11	35.15	34.36	30544375	1	0.24223408	0.74174947	0.016016379
2015/10/21	35.26	34.54	35.33	34.45	25139606	2	0.32079574	0.67045605	0.008748229
2015/10/22	34.87	35.37	36.29	34.43	53423795	9	0.3672955	0.43669346	0.19601105
2015/10/23	39.64	40.32	41.41	39.59	134134552	5	0.69712615	0.10386515	0.19900872
2015/10/26	39.87	41.59	41.66	39.84	63237416	4	0.24596767	0.13644487	0.6175875
2015/10/27	41.33	41.03	41.71	40.92	48593103	3	0.7590182	0.10667259	0.13430922
2015/10/29	40.88	40.7	41.17	40.56	30024427	1	0.76377064	0.045900308	0.19032907
2015/11/3	40.27	41.49	41.73	40.24	35782048	3	0.62043613	0.3607874	0.018776502
2015/11/4	41.52	41.74	42.22	41.4	36932099	2	0.86415	0.060360618	0.07548941
2015/11/5	41.83	41.72	42.04	41.34	30662870	1	0.3082049	0.6806064	0.011188683
2015/11/6	41.42	42.26	42.32	41.3	30858539	2	0.46504083	0.42978287	0.10517632
2015/11/9	41.89	41.5	42.21	40.9	32484812	1	0.89333504	0.085828744	0.020836191
2015/11/10	41.41	40.85	41.47	40.61	55079308	2	0.6721375	0.26815093	0.059711564
2015/11/11	41.04	40.99	41.54	40.8	34009808	2	0.3745646	0.16515553	0.46027988
2015/11/12	40.82	40.66	41.31	40.53	34509380	2	0.87759906	0.09782818	0.02457274
2015/11/13	40.41	40.18	40.63	39.87	36413394	2	0.33086938	0.042954206	0.6261764
2015/11/17	40.87	40.67	41.23	40.55	31211644	1	0.8898045	0.06365368	0.046541765
2015/11/18	40.7	41.55	41.68	40.68	28800185	2	0.8312506	0.14509064	0.023658782
2015/11/19	41.69	41.64	42.36	41.48	28131312	3	0.36402288	0.3302423	0.30573484
2015/11/20	41.95	41.89	42	40.96	37101507	1	0.45636502	0.2766807	0.2669542
2015/11/24	41.62	41.95	42.14	41.28	24482348	1	0.92370147	0.035872925	0.040425643
2015/11/27	41.5	41.63	41.78	41.49	9009113	1	0.6057424	0.3844234	0.009834223
2015/11/30	42.24	42.06	42.66	41.7	53992464	4	0.68092245	0.27036592	0.04871162
2015/12/1	42.11	42.92	42.93	42	39848757	3	0.6866024	0.29606315	0.01733444
2015/12/2	43.02	42.91	43.66	42.76	47244561	1	0.9242396	0.050101154	0.025659319
2015/12/3	43.19	41.91	43.47	41.63	38532249	1	0.24132985	0.023554664	0.7351154
2015/12/4	41.82	43.61	43.93	41.8	42549999	2	0.6329031	0.081891395	0.2852055
2015/12/9	43.07	42.68	43.57	42.21	36151403	1	0.91902655	0.03859342	0.04238003
2015/12/11	42.41	41.76	42.8	41.71	39419769	2	0.8882126	0.08627829	0.0255091
2015/12/15	43.36	42.9	43.6	42.79	39617244	1	0.059204813	0.03752518	0.90327
2015/12/16	43.24	43.83	43.94	42.46	37248433	4	0.8649086	0.09980683	0.03528461
2015/12/18	43.47	41.83	43.7	41.73	83798438	1	0.5949519	0.20021935	0.20482874
2015/12/21	42.58	42.5	43.05	41.92	36909513	1	0.05708038	0.903608	0.039311647
2015/12/22	42.69	43.05	43.18	42.2	28300849	1	0.92203945	0.019903263	0.058057304
2015/12/23	43.4	43.52	43.58	43.14	27185227	1	0.05837178	0.013953944	0.9276743
2015/12/28	43.05	43.65	43.65	42.68	21698476	2	0.088591665	0.4782055	0.43320283
2015/12/30	44.17	44.01	44.48	43.98	21650545	2	0.7352331	0.066847935	0.1979189
2015/12/31	43.74	43.15	43.89	43.12	26573083	1	0.06372842	0.022540497	0.9137311
2016/1/4	42.02	42.49	42.5	41.09	52949025	5	0.41306537	0.266494	0.32044056
2016/1/5	42.63	42.75	43.09	42.24	34055271	2	0.064808734	0.478525	0.45666626
2016/1/6	42.02	41.75	42.1	41.34	39475569	2	0.46825922	0.04111945	0.4906214
2016/1/7	40.4	39.9	41.18	39.77	55769956	1	0.85695314	0.13472947	0.008317344
2016/1/8	40.07	40.03	40.98	39.85	48446372	2	0.67204875	0.085270494	0.24268079
2016/1/11	40.21	40	40.55	39.16	36663860	3	0.637801	0.04755615	0.31464282
2016/1/12	40.46	40.47	40.8	39.76	35697775	1	0.4651518	0.5217905	0.013057688
2016/1/13	41.5	39.34	41.77	39	66773189	1	0.8917765	0.073863	0.034360442
2016/1/15	39.01	38.69	39.67	38.04	70744989	1	0.02784166	0.01181019	0.9603481
2016/1/19	39.18	38.26	39.38	37.76	43128553	1	0.3648647	0.6214529	0.013682334
2016/1/20	37.68	38.49	39.08	36.8	63192972	5	0.5274877	0.074786104	0.39772615
2016/1/21	38.7	38.16	39.28	38	40169512	1	0.89289725	0.07956707	0.027535725
2016/1/22	39.11	39.98	40.03	38.96	36878402	2	0.9056294	0.07554201	0.018828573
2016/1/26	39.49	39.87	40.14	39.25	28723582	4	0.5970127	0.37026298	0.032724336
2016/1/27	39.71	38.92	39.9	38.72	36726634	1	0.9292815	0.031606235	0.03911225
2016/1/28	39.56	39.75	39.91	38.95	61544926	4	0.6773048	0.29646468	0.026230495
2016/1/29	42.43	42.79	42.79	41.7	83561309	4	0.6869208	0.08743154	0.22564767
2016/2/1	42.58	42.41	42.79	42.19	44172929	1	0.032825675	0.016256688	0.9509176
2016/2/2	41.87	40.7	41.96	40.35	56275501	1	0.01629539	0.08699123	0.8967133
2016/2/3	40.95	39.86	41.09	38.96	57528346	2	0.41874376	0.10506546	0.4761908
2016/2/5	39.64	37.86	39.7	37.26	61360597	3	0.33514333	0.36532888	0.29952782
2016/2/8	37.25	37.11	37.27	35.89	59281220	2	0.4705145	0.050897904	0.47858763
2016/2/10	37.59	37.41	38.09	37.22	38220948	1	0.2849906	0.6523717	0.06263772
2016/2/16	38.96	39.15	39.15	38.19	36460451	2	0.87963665	0.056915894	0.06344744
2016/2/18	40.39	40.25	41.01	40.16	27019785	1	0.85809106	0.12040487	0.021504119
2016/2/22	40.34	40.71	41.06	40.34	24992230	1	0.7399551	0.057479102	0.20256574
2016/2/23	40.4	39.24	40.43	39.04	28866558	1	0.9096314	0.048373304	0.04199529
2016/2/24	38.75	39.42	39.56	38.26	32927120	4	0.36665472	0.36248013	0.27086517
2016/2/25	39.79	40.16	40.16	38.67	26906639	2	0.15673062	0.120835766	0.7224337
2016/2/26	40.66	39.36	40.74	39.16	35945289	2	0.4502606	0.3546542	0.19508517
2016/2/29	39.41	38.94	39.71	38.72	31632163	2	0.5091215	0.07388086	0.4169977
2016/3/1	39.03	40.64	40.65	38.98	33001552	1	0.8829104	0.044255927	0.072833754
2016/3/2	40.47	41.01	41.02	40.21	29257627	2	0.37966198	0.5428868	0.07745117
2016/3/3	41.03	40.41	41.03	39.84	24423468	3	0.5258091	0.14217523	0.33201566
2016/3/4	40.46	40.09	40.51	39.77	33033005	1	0.23228975	0.025786962	0.74192333
2016/3/7	39.62	39.09	39.86	38.64	38426369	2	0.5078553	0.098556146	0.39358854
2016/3/8	38.86	39.71	40.19	38.65	33823189	1	0.9428324	0.040419202	0.016748408
2016/3/10	40.99	40.11	41	39.22	38386599	4	0.6969027	0.17321485	0.12988244
2016/3/11	41.06	41.13	41.13	40.44	32267994	1	0.8891509	0.09970138	0.011147724
2016/3/14	40.77	41.23	41.65	40.69	24079769	1	0.8654524	0.037086613	0.097460985
2016/3/15	40.81	41.65	41.65	40.8	21011529	1	0.1940425	0.026355855	0.77960163
2016/3/16	41.51	42.41	42.66	41.46	31679281	1	0.7634982	0.1154758	0.121026054
2016/3/18	42.98	41.55	43.03	41.5	67612424	2	0.072287954	0.28647795	0.6412341
2016/3/21	41.31	41.92	41.99	40.99	23922205	1	0.90544426	0.048748944	0.04580683
2016/3/22	41.67	42.13	42.31	41.52	23106644	5	0.4263518	0.39687228	0.17677593
2016/3/23	42.17	42.03	42.3	41.8	20123802	1	0.31282473	0.048534874	0.63864034
2016/3/24	41.9	42.27	42.39	41.79	19622997	4	0.37177604	0.13495752	0.4932664
2016/3/28	42.27	41.6	42.35	41.39	17018122	3	0.43189296	0.24119268	0.3269144
2016/3/29	41.72	42.77	42.92	41.51	23914468	3	0.1601368	0.14684235	0.6930208
2016/3/30	42.99	43.11	43.7	42.96	22996339	2	0.47532052	0.0752212	0.44945833
2016/3/31	43.01	43.29	43.65	42.92	26353656	3	0.71793956	0.27055696	0.011503547
2016/4/1	43.11	43.63	43.67	42.63	24384543	3	0.41667438	0.3370404	0.24628526
2016/4/4	43.49	43.49	43.72	43.06	18909129	1	0.89845014	0.07130143	0.030248363
2016/4/5	43.25	42.62	43.36	42.52	19261621	1	0.7360601	0.25430515	0.00963479
2016/4/6	42.42	43.18	43.26	42.27	21171802	3	0.49155453	0.047435988	0.4610094
2016/4/7	42.93	42.52	42.97	42.29	19221467	1	0.8654643	0.04458854	0.08994711
2016/4/8	42.73	42.48	43.34	42.38	22159633	2	0.9161285	0.066897646	0.01697389
2016/4/11	42.55	42.37	43.21	42.36	21400404	1	0.80028236	0.18794979	0.011767826
2016/4/12	42.43	42.71	42.84	41.82	24874712	2	0.8014426	0.036790267	0.16176718
2016/4/13	43.18	43.41	43.49	42.95	20813725	1	0.7433565	0.09711859	0.15952489
2016/4/14	43.28	43.42	43.63	43.13	20875257	2	0.3577879	0.17703214	0.46517995
2016/4/15	43.36	43.71	43.98	43.17	28466972	2	0.28938037	0.018552367	0.69206727
2016/4/18	43.55	44.52	44.65	43.27	23763373	4	0.5876953	0.040540032	0.37176472
2016/4/19	44.69	44.45	44.83	43.74	29567275	1	0.9232131	0.04149031	0.035296567
2016/4/20	44.35	43.65	44.56	43.54	36172714	3	0.5218081	0.06558482	0.41260707
2016/4/21	43.86	43.84	44.29	43.47	38298229	3	0.16520117	0.2374474	0.5973515
2016/4/22	39.97	39.84	40.49	38.83	126800747	16	0.37148327	0.085397236	0.5431195
2016/4/25	39.84	40.17	40.19	39.69	33152900	5	0.40016803	0.06418966	0.53564227
2016/4/26	40.32	39.5	40.41	39.15	33514928	1	0.22488278	0.03668553	0.73843175
2016/4/27	39.54	39	39.56	38.61	43353774	7	0.16367891	0.31451175	0.52180934
2016/4/28	38.68	37.96	38.83	37.62	43117557	3	0.65986174	0.08996109	0.25017717
2016/4/29	37.41	37.93	38.31	37.41	48391578	2	0.49860716	0.038555264	0.4628376
2016/5/2	38.06	38.67	38.81	37.84	33106117	4	0.56570095	0.2952955	0.13900355
2016/5/4	37.9	37.93	38.12	37.52	24249974	1	0.040326826	0.010454458	0.9492187
2016/5/5	37.93	38	38.36	37.79	25387039	3	0.4253039	0.2733265	0.30136958
2016/5/6	37.98	38.45	38.45	37.72	24772263	1	0.7684135	0.07942733	0.15215917
2016/5/9	38.55	38.13	38.64	38.06	17883760	2	0.88525665	0.037750155	0.07699321
2016/5/11	39.19	39.11	39.84	39.06	24026245	3	0.90636414	0.069752485	0.023883343
2016/5/12	39.26	39.57	39.87	38.98	24102271	5	0.42392007	0.17985167	0.39622825
2016/5/13	39.5	39.14	39.95	39.1	22590942	1	0.8921843	0.09680081	0.011014852
2016/5/16	38.86	39.89	40.02	38.81	19963247	1	0.6948458	0.25502172	0.050132416
2016/5/17	40.14	38.93	40.15	38.78	27791767	6	0.43025613	0.08593309	0.4838108
2016/5/18	38.9	39.23	39.56	38.72	24882826	5	0.61556506	0.23446865	0.14996633
2016/5/19	38.89	38.74	39.04	38.24	23788548	4	0.21280485	0.25392494	0.53327024
2016/5/20	38.9	39.04	39.64	38.82	23770698	1	0.30280456	0.025294889	0.6719005
2016/5/23	39.02	38.45	39.1	38.4	26110358	4	0.42914492	0.16314493	0.40771016
2016/5/24	39.12	40.01	40.13	38.82	34726712	11	0.36726817	0.45497644	0.17775542
2016/5/25	40.34	40.54	40.91	40.21	24179076	5	0.3687856	0.4144364	0.21677801
2016/5/26	40.35	40.31	40.39	39.78	24308615	7	0.5734201	0.15739723	0.26918262
2016/5/27	40.34	40.74	40.74	40.19	17719601	3	0.33481774	0.03723341	0.6279488
2016/5/31	40.68	41.42	41.42	40.5	37485372	4	0.40984115	0.27028838	0.3198705
2016/6/1	40.86	41.27	41.37	40.86	25104349	3	0.6735322	0.29852834	0.027939549
2016/6/2	41.06	40.9	41.16	40.25	22682215	5	0.5874239	0.38465443	0.027921546
2016/6/3	40.8	40.21	40.84	40.02	23254933	1	0.6851451	0.16258849	0.15226649
2016/6/6	40.41	40.55	40.77	40.31	18242757	2	0.55273104	0.02908924	0.41817975
2016/6/7	40.66	40.52	41.15	40.52	20845841	4	0.66826415	0.082099095	0.24963675
2016/6/8	40.44	40.46	40.86	40.29	21127791	2	0.85698557	0.12381788	0.019196473
2016/6/9	40.42	40.04	40.42	39.91	20304788	6	0.5695315	0.3917583	0.038710255
2016/6/13	38	38.56	39.13	37.48	83207033	18	0.4830364	0.25891718	0.25804645
2016/6/14	38.32	38.25	38.52	37.99	42568585	9	0.6137943	0.1517815	0.23442417
2016/6/15	38.2	38.11	38.54	38.11	33736542	7	0.51813287	0.119985655	0.3618815
2016/6/16	37.94	38.81	38.89	37.92	31104555	7	0.70094377	0.18051288	0.11854343
2016/6/17	38.83	38.55	38.85	38.24	45676164	1	0.14669481	0.8259028	0.027402332
2016/6/20	39.06	38.49	39.25	38.45	35597330	6	0.49478498	0.32826367	0.17695136
2016/6/21	38.62	39.61	39.85	38.58	34075565	5	0.5658942	0.355774	0.078331895
2016/6/22	39.5	39.41	39.88	39.37	28802655	7	0.7522786	0.16282359	0.08489783
2016/6/23	39.7	40.33	40.48	39.57	28961662	1	0.28922132	0.0343118	0.6764668
2016/6/24	38.23	38.25	39.36	37.94	133494009	2	0.43675083	0.5084347	0.054814413
2016/6/27	37.52	37.32	37.54	37.26	4112315	3	0.7612999	0.19580893	0.042891085
2016/6/28	37.34	37.86	37.89	37.09	38135200	3	0.6568021	0.32655767	0.016640276
2016/6/29	38.33	38.96	39.14	38.22	31288665	1	0.9076413	0.07367889	0.018679736
2016/6/30	39.14	39.59	39.72	38.92	28524019	4	0.47075176	0.51218706	0.017061187
2016/7/1	39.55	39.58	40.14	39.49	21399004	1	0.8428672	0.060583998	0.09654884
2016/7/5	39.25	39.59	39.7	39.16	24782552	2	0.45021033	0.5271385	0.022651188
2016/7/6	39.2	39.8	39.96	38.81	28166584	3	0.62090665	0.05078223	0.3283111
2016/7/7	39.84	39.8	40.03	39.49	19582213	3	0.89872456	0.08462244	0.016653007
2016/7/11	40.92	41.01	41.25	40.89	21894554	2	0.11453158	0.012360833	0.87310755
2016/7/12	41.36	41.63	41.82	41.2	27312651	4	0.4741284	0.48900118	0.036870416
2016/7/13	41.98	41.93	42.28	41.6	25346434	2	0.8702636	0.105555974	0.024180438
2016/7/14	42.26	42.16	42.41	42	24541169	3	0.40683255	0.4151992	0.17796828
2016/7/15	42.37	42.12	42.42	41.63	31987853	4	0.6588038	0.30184728	0.03934885
2016/7/18	42.12	42.38	42.76	41.97	31411532	7	0.69230187	0.21308732	0.094610736
2016/7/19	42.13	41.51	42.32	41.35	51983776	17	0.37030783	0.34338656	0.2863056
2016/7/20	44.57	44.33	45.26	43.95	89841341	11	0.46401498	0.3509684	0.18501659
2016/7/21	44.4	44.22	44.65	44.18	32760022	8	0.5100442	0.34057644	0.14937934
2016/7/22	44.5	44.99	45.04	44.2	32151703	3	0.31810093	0.64157146	0.040327612
2016/7/25	44.89	45.15	45.16	44.67	24313840	2	0.55103195	0.19692144	0.2520466
2016/7/27	45.03	44.61	45.22	44.53	32324602	3	0.55785346	0.410943	0.031203499
2016/7/28	44.42	44.63	44.79	44.14	37246339	4	0.26290488	0.48842952	0.24866557
2016/7/29	44.68	45.1	45.18	44.47	30557347	2	0.13874197	0.8079494	0.053308602
2016/8/2	45.27	45	45.32	44.73	35115251	1	0.8145545	0.058259178	0.1271863
2016/8/3	45.1	45.39	45.53	44.91	22075191	4	0.617488	0.05933547	0.32317647
2016/8/4	45.22	45.81	45.93	45.09	26518680	5	0.58129585	0.20580418	0.21289992
2016/8/5	46.07	46.38	46.63	45.87	28804778	3	0.6386792	0.2947138	0.06660705
2016/8/8	46.47	46.48	46.5	46.2	19466371	1	0.95171225	0.027088774	0.021199007
2016/8/9	46.59	46.62	46.92	46.44	16894046	1	0.04834482	0.87939715	0.07225808
2016/8/11	46.45	46.72	46.87	46.45	18161289	1	0.70260024	0.28729987	0.010099844
2016/8/12	46.45	46.36	46.61	46.04	21646688	4	0.55311835	0.22003193	0.22684966
2016/8/15	46.43	46.54	46.92	46.38	19264818	4	0.64606297	0.33738467	0.016552337
2016/8/16	46.39	46.22	46.4	46.05	20453030	2	0.9209816	0.040676575	0.03834185
2016/8/17	46.32	46.34	46.46	46.01	18798939	1	0.02754239	0.008905633	0.96355194
2016/8/19	46.21	46.4	46.51	45.98	17271014	1	0.6098286	0.051893372	0.33827808
2016/8/22	46.38	46.45	46.53	46.04	15220004	4	0.8377502	0.14162223	0.020627549
2016/8/23	46.68	46.67	46.96	46.63	18722558	2	0.801396	0.18529409	0.013309898
2016/8/24	46.58	46.73	46.82	46.49	17118419	1	0.91800857	0.031432714	0.050558724
2016/8/25	46.66	46.95	47.07	46.56	18551939	1	0.010213179	0.033506833	0.95628005
2016/8/29	46.96	46.88	47.38	46.88	16392495	1	0.88958323	0.08474041	0.025676338
2016/8/30	46.76	46.67	46.97	46.39	16900191	5	0.70099074	0.26801857	0.030990738
2016/8/31	46.43	46.24	46.58	46.08	20847156	2	0.49638584	0.019329632	0.48428452
2016/9/1	45.79	46.37	46.6	45.79	26063374	3	0.9297847	0.045430243	0.024785062
2016/9/2	46.45	46.45	46.97	46.2	18897211	1	0.049526487	0.9158238	0.034649733
2016/9/6	46.56	46.39	46.58	45.99	16273857	1	0.7818137	0.21059301	0.007593361
2016/9/7	46.25	46.44	46.62	46.18	17486813	6	0.8428381	0.1429401	0.014221817
2016/9/8	46.41	46.21	46.57	45.96	20109175	4	0.5100991	0.47685993	0.013040953
2016/9/9	45.57	44.99	46.3	44.99	35029026	2	0.72775257	0.26181796	0.010429492
2016/9/12	44.78	45.83	45.98	44.39	29266978	4	0.48809052	0.49911815	0.012791365
2016/9/13	45.28	45.31	45.43	44.83	30062325	4	0.47555393	0.036007	0.48843908
2016/9/14	45.17	45.04	45.41	44.81	24265696	8	0.6328567	0.2340778	0.13306536
2016/9/15	44.93	45.97	46.13	44.76	27058479	6	0.7958376	0.09887586	0.105286546
2016/9/16	46.41	46.03	46.41	45.53	44603894	3	0.9383411	0.03627503	0.025383929
2016/9/19	46.05	45.71	46.53	45.63	20919445	4	0.713111	0.24601024	0.04087873
2016/9/20	46.13	45.59	46.13	45.53	17366579	7	0.6430175	0.2549637	0.10201872
2016/9/21	46.29	46.54	46.63	45.86	33624991	9	0.61103886	0.29870808	0.09025311
2016/9/22	46.7	46.6	46.78	46.41	19821896	3	0.40069827	0.34598827	0.25331345
2016/9/23	46.65	46.21	46.69	46.16	19941192	1	0.8824492	0.10804098	0.009509809
2016/9/26	45.86	45.68	45.92	45.61	21186745	4	0.51912034	0.4270487	0.05383091
2016/9/27	45.71	46.73	46.84	45.46	28030619	7	0.6513343	0.29937682	0.0492889
2016/9/28	46.66	46.81	46.84	46.45	20523320	3	0.7581505	0.19780274	0.04404677
2016/9/29	46.59	46.18	46.94	45.99	25389834	3	0.4009467	0.35762072	0.24143259
2016/9/30	46.35	46.38	46.55	46.12	29878420	2	0.5541249	0.16100363	0.28487146
2016/10/3	46.18	46.2	46.33	45.84	19157360	7	0.5537887	0.27312714	0.17308414
2016/10/4	46.05	46.02	46.37	45.75	20061945	4	0.73975354	0.21475399	0.045492448
2016/10/5	46.07	46.42	46.74	46.04	16708623	6	0.6975637	0.23897527	0.06346105
2016/10/6	46.52	46.52	46.64	46.06	16194467	1	0.879883	0.028873978	0.09124303
2016/10/10	46.69	46.82	47.17	46.65	18163120	5	0.62856054	0.17126103	0.20017843
2016/10/11	46.67	45.97	46.8	45.67	26484024	3	0.8443989	0.13679007	0.01881102
2016/10/12	45.89	45.89	46.05	45.18	22157095	1	0.7457187	0.245854	0.00842724
2016/10/13	45.48	45.7	46.08	45.09	25217586	5	0.61868626	0.31806034	0.06325344
2016/10/14	45.9	46.2	46.52	45.9	27386629	2	0.54433453	0.41773885	0.037926618
2016/10/17	46.14	46	46.24	45.65	23829489	1	0.9082717	0.0798603	0.011868105
2016/10/18	46.31	46.44	46.72	46.19	19137029	3	0.3566568	0.32380345	0.3195398
2016/10/19	46.25	46.31	46.62	46.17	22841702	4	0.4596702	0.28877655	0.2515533
2016/10/20	46.28	46.03	46.3	45.44	48962889	14	0.38907418	0.45899892	0.15192685
2016/10/21	49.06	48.44	49.23	48.26	80008684	6	0.50472116	0.44155577	0.053723056
2016/10/24	48.72	49.78	49.78	48.71	54044942	3	0.6167331	0.3574648	0.025802113
2016/10/25	49.63	49.77	50.15	49.58	35121626	1	0.7848057	0.18502896	0.030165307
2016/10/26	49.59	49.41	49.98	49.25	29908673	6	0.3063881	0.40709588	0.286516
2016/10/27	49.39	48.88	49.61	48.87	28473432	10	0.25872138	0.31868592	0.4225927
2016/10/28	48.79	48.65	49.3	48.36	33571945	1	0.5978539	0.090164945	0.3119811
2016/10/31	48.94	48.7	49.2	48.7	26419199	2	0.85852516	0.07184261	0.06963224
2016/11/1	48.75	48.58	48.8	48.03	24509432	4	0.6663669	0.07960017	0.254033
2016/11/2	48.6	48.21	48.71	48.08	22120592	4	0.3910156	0.09224952	0.51673484
2016/11/3	48.31	47.99	48.42	47.89	21448659	5	0.6416068	0.22711608	0.13127707
2016/11/4	47.43	47.49	48.06	47.3	28693748	2	0.8304044	0.11906554	0.050530054
2016/11/7	48.56	49.2	49.3	48.56	31652342	2	0.29996935	0.024322923	0.6757077
2016/11/8	49.33	49.25	49.56	48.93	22924843	1	0.1563434	0.8102	0.03345661
2016/11/9	48.78	48.95	49.37	47.98	49612143	3	0.5713536	0.21441819	0.2142282
2016/11/10	49.26	47.48	49.27	46.41	57772011	4	0.37460342	0.30642453	0.31897205
2016/11/11	47.01	47.8	47.89	46.79	38759155	4	0.109624	0.22548567	0.6648903
2016/11/14	47.8	46.9	47.86	46.06	41250165	2	0.47919992	0.048042394	0.47275767
2016/11/15	47.5	48.04	48.66	47.48	35853615	6	0.51064193	0.41143617	0.07792185
2016/11/16	48.11	48.82	48.83	47.98	27331352	11	0.44559267	0.4424865	0.11192088
2016/11/17	49.58	49.81	50.12	49.13	32084891	7	0.45863006	0.2245981	0.3167719
2016/11/18	49.95	49.52	50.31	49.47	27479591	2	0.8661788	0.11583814	0.017983085
2016/11/21	49.67	50.03	50.14	49.59	19641977	2	0.27027908	0.28889528	0.44082564
2016/11/23	50.18	49.57	50.27	49.42	21848138	4	0.7778978	0.14518005	0.07692211
2016/11/25	49.47	49.7	49.7	49.3	8409616	1	0.9254087	0.029156681	0.04543461
2016/11/28	49.51	49.78	50.19	49.38	20614439	3	0.74043036	0.09479735	0.16477229
2016/11/29	49.82	50.26	50.58	49.69	22365880	2	0.28454214	0.19788595	0.5175719
2016/11/30	50.03	49.43	50.35	49.38	34641574	1	0.5045779	0.48739183	0.008030317
2016/12/1	49.28	48.37	49.32	48.1	34524391	3	0.68797463	0.08630663	0.22571874
2016/12/2	48.25	48.42	48.64	47.97	25514560	2	0.4759495	0.035459876	0.48859066
2016/12/5	48.87	49.39	49.75	48.73	23552131	1	0.48451787	0.4797478	0.035734337
2016/12/6	49.6	49.12	49.63	48.97	19966545	3	0.6383413	0.026008246	0.33565044
2016/12/7	49.18	50.54	50.55	48.97	30807747	5	0.7901939	0.19369474	0.016111346
2016/12/8	50.47	50.18	50.75	50.01	21201567	4	0.8562236	0.12131567	0.02246073
2016/12/9	50.35	51.14	51.16	50.29	27338795	1	0.3610854	0.6073473	0.03156725
2016/12/12	50.99	51.34	51.47	50.89	20186646	1	0.83526206	0.15372503	0.011012901
2016/12/13	51.67	52.15	52.59	51.41	35072234	5	0.5268639	0.27055353	0.20258257
2016/12/14	52.17	51.85	52.62	51.7	30336987	3	0.38450578	0.118178904	0.49731532
2016/12/15	51.87	51.75	52.32	51.47	27662280	2	0.9300134	0.041645974	0.028340636
2016/12/16	52.12	51.47	52.12	51.28	42452668	2	0.5960593	0.36718673	0.03675395
2016/12/20	52.86	52.71	52.97	52.19	26018034	2	0.54288197	0.38608357	0.07103442
2016/12/21	52.6	52.71	52.87	52.29	17084367	3	0.44616663	0.032905027	0.5209283
2016/12/27	52.38	52.45	53.24	52.38	11744672	2	0.90733695	0.07287946	0.019783594
2016/12/29	52.03	52.07	52.37	51.9	10248530	1	0.01993716	0.87935925	0.1007036
2016/12/30	52.13	51.31	52.16	51.2	25575722	2	0.03565401	0.46936786	0.49497807
2017/1/3	51.96	51.75	52.01	51.29	20657411	1	0.14103732	0.013315022	0.84564763
2017/1/5	51.36	51.47	51.83	51.2	24867884	1	0.31420797	0.07495307	0.610839
2017/1/6	51.47	52.01	52.32	51.21	19906438	1	0.9345308	0.04048615	0.024983129
2017/1/9	51.93	51.81	52.25	51.71	20374415	1	0.7844868	0.19976738	0.01574586
2017/1/10	51.9	51.79	52.24	51.45	18592152	2	0.43655062	0.074819095	0.4886302
2017/1/12	52.23	51.78	52.57	51.12	20966044	2	0.26705644	0.035607435	0.6973362
2017/1/13	51.79	51.87	52.03	51.52	19421371	2	0.4334704	0.14820905	0.4183206
2017/1/17	51.85	51.7	51.87	51.2	20663137	1	0.59422225	0.3724482	0.033329602
2017/1/18	51.84	51.67	51.87	51.29	19667309	1	0.8176272	0.17474806	0.007624729
2017/1/19	51.41	51.47	52.15	51.36	18438615	1	0.8185181	0.051547304	0.1299346
2017/1/20	51.84	51.91	51.99	51.54	30067741	1	0.0886858	0.016630389	0.8946839
2017/1/23	51.87	52.13	52.28	51.74	23058415	1	0.62386113	0.33006278	0.046076108
2017/1/24	52.37	52.69	52.9	52.11	24651306	3	0.57473445	0.24984443	0.17542106
2017/1/25	53.12	52.85	53.27	52.62	24482967	1	0.9294236	0.029521221	0.04105521
2017/1/26	53.29	53.44	53.7	52.72	42801659	2	0.4679371	0.49656254	0.035500344
2017/1/27	54.56	54.95	55.08	54.06	44808000	6	0.4797069	0.33596566	0.18432744
2017/1/30	54.86	54.3	54.96	53.97	31627618	8	0.3331146	0.19368917	0.4731962
2017/1/31	54.03	53.82	54.32	53.43	25261298	4	0.34875545	0.36230513	0.2889395
2017/2/1	53.52	52.75	53.79	52.64	39652625	1	0.022051822	0.019306364	0.95864177
2017/2/2	52.42	52.34	52.58	51.92	45821477	1	0.07237928	0.042305678	0.88531506
2017/2/3	52.67	52.85	52.87	52.24	30291134	4	0.25476986	0.024949456	0.72028065
2017/2/6	52.67	52.81	52.82	52.31	19776960	1	0.08933136	0.030129349	0.88053936
2017/2/7	52.91	52.6	52.95	52.4	20272020	1	0.66315246	0.14890066	0.18794692
2017/2/8	52.74	52.51	52.98	52.39	18089599	1	0.8554386	0.13351677	0.011044625
2017/2/9	52.69	53.23	53.6	52.49	22634238	2	0.032875948	0.47399426	0.4931298
2017/2/14	53.97	54.13	54.28	53.58	23080268	1	0.7861926	0.074315876	0.13949154
2017/2/16	54.3	54.08	54.8	54	20539513	2	0.52599293	0.44696397	0.027043132
2017/2/21	54.17	54.05	54.51	54.01	20643340	1	0.029561609	0.013621742	0.95681655
2017/2/22	53.89	53.92	53.95	53.61	19274882	1	0.5277676	0.15215139	0.32008103
2017/2/23	53.98	54.18	54.28	53.75	20256096	1	0.710377	0.28035626	0.009266785
2017/2/24	54.09	54.18	54.36	53.69	21780116	3	0.14236422	0.3980036	0.45963216
2017/2/27	54.1	53.79	54.1	53.6	15852423	1	0.8413874	0.15005259	0.008560044
2017/2/28	53.64	53.54	53.76	53.32	23225747	4	0.6086415	0.07937231	0.31198618
2017/3/1	53.69	54.5	54.55	53.58	26911427	3	0.7170151	0.25568196	0.027302919
2017/3/2	54.25	53.57	54.31	53.44	24533492	3	0.67632365	0.25147414	0.07220221
2017/3/7	53.75	53.96	54.33	53.75	18507837	4	0.26034084	0.018643178	0.721016
2017/3/8	53.82	54.55	54.64	53.81	21510514	3	0.40019953	0.28350016	0.3163003
2017/3/9	54.75	54.29	54.76	54.04	19846478	2	0.86075175	0.10309598	0.03615222
2017/3/10	54.67	54.49	54.82	54.31	19531325	3	0.9038531	0.065660946	0.030485967
2017/3/15	54.11	54.31	54.48	53.81	24819725	1	0.1670102	0.013552003	0.8194378
2017/3/16	54.31	54.2	54.32	53.86	20638366	2	0.68542904	0.071722694	0.24284826
2017/3/17	54.47	54.43	54.8	54.24	49085342	1	0.8394301	0.11888613	0.041683815
2017/3/20	54.47	54.49	54.73	54.28	14591156	2	0.097745635	0.03794591	0.8643085
2017/3/21	54.75	53.77	55.06	53.69	26603822	5	0.459157	0.11244513	0.4283979
2017/3/22	53.68	54.59	54.7	53.68	20636201	6	0.7437622	0.23102225	0.02521556
2017/3/23	54.5	54.43	54.79	54.32	19267038	3	0.64085454	0.05485933	0.3042862
2017/3/27	54.19	54.66	54.78	53.91	18609656	2	0.6742296	0.31593883	0.009831505
2017/3/28	54.52	54.85	55.03	54.21	20066173	1	0.3311716	0.044266853	0.6245615
2017/3/30	54.98	55.27	55.54	54.92	15109796	3	0.5029326	0.48391104	0.013156392
2017/3/31	55.21	55.42	55.75	55.01	21037274	1	0.8528306	0.13444275	0.012726645
2017/4/4	54.95	55.29	55.37	54.84	12995380	1	0.2645864	0.030584441	0.7048292
2017/4/5	55.86	55.12	55.91	55	21424826	2	0.89111686	0.09680833	0.012074808
2017/4/6	55.16	55.29	55.61	55.04	18074362	2	0.57181793	0.036463298	0.39171878
2017/4/7	55.41	55.24	55.52	55	14089789	1	0.1426847	0.099942364	0.757373
2017/4/10	55.17	55.09	55.38	54.92	17951969	6	0.5888639	0.2663878	0.14474829
2017/4/11	55.16	55.04	55.17	54.41	18789138	4	0.7380647	0.18698943	0.074945875
2017/4/12	54.98	54.79	55.07	54.67	17107430	2	0.19698098	0.79307747	0.009941528
2017/4/13	54.85	54.51	55.42	54.51	17877256	2	0.8597765	0.1135494	0.026674166
2017/4/17	54.6	55.04	55.05	54.57	16685699	2	0.75057465	0.23029302	0.019132365
2017/4/18	54.89	54.95	55.27	54.72	15145346	2	0.8211561	0.16050012	0.018343778
2017/4/19	55.21	54.6	55.31	54.45	26984943	3	0.71832544	0.2694417	0.012232908
2017/4/20	55.02	55.06	55.31	54.7	22298360	2	0.030773118	0.4524567	0.5167702
2017/4/21	55.23	55.96	56.26	55.01	32512986	5	0.5533222	0.027057106	0.4196207
2017/4/24	57.04	57.09	57.22	56.66	29724504	7	0.43614534	0.20698178	0.35687295
2017/4/25	57.46	57.48	57.6	57.16	30230328	7	0.42531648	0.3405696	0.23411393
2017/4/26	57.64	57.39	57.87	57.18	26167644	7	0.8670822	0.10098468	0.03193314
2017/4/27	57.71	57.83	57.94	57.14	34348717	26	0.3333429	0.38623574	0.2804214
2017/4/28	58.47	58.02	58.7	57.25	39537979	11	0.48934966	0.19023786	0.32041246
2017/5/1	58.24	58.97	59.11	58.06	31927513	5	0.40012798	0.3472804	0.2525916
2017/5/2	59.27	58.86	59.27	58.69	23530534	7	0.58398837	0.2854999	0.13051169
2017/5/3	58.94	58.64	58.94	58.27	28902129	4	0.7755152	0.14544106	0.07904375
2017/5/4	58.59	58.37	58.64	58.2	21686033	3	0.19311361	0.37969038	0.42719603
2017/5/5	58.46	58.56	58.59	58.04	19106953	1	0.13912728	0.8510289	0.009843862
2017/5/8	58.53	58.5	58.61	57.98	18553919	3	0.69022346	0.30122843	0.008548111
2017/5/9	58.42	58.6	58.84	58.24	22845421	6	0.6137323	0.21156086	0.17470686
2017/5/10	58.55	58.87	59.12	58.48	17934440	5	0.7303721	0.11347854	0.15614942
2017/5/11	57.92	58.02	58.29	57.68	28771278	4	0.24120203	0.3840192	0.37477875
2017/5/12	58.17	57.94	58.17	57.6	18701906	5	0.3266719	0.13875265	0.53457546
2017/5/15	57.7	57.99	58.04	57.13	30961781	13	0.6714484	0.10605764	0.22249392
2017/5/16	58.18	59.36	59.39	58.11	34939874	7	0.5002376	0.14843443	0.35132793
2017/5/17	58.84	57.43	59.05	57.38	30495372	7	0.6514057	0.13291168	0.21568266
2017/5/18	57.35	57.66	58.08	57.09	25185551	4	0.70211816	0.03846376	0.2594181
2017/5/19	57.45	57.64	58.04	57.38	26949390	3	0.7462992	0.20185356	0.051847268
2017/5/22	57.84	58.4	58.45	57.45	16216114	3	0.44302288	0.3338796	0.22309752
2017/5/23	58.67	58.63	58.7	58.33	15424141	2	0.51208884	0.4605807	0.027330454
2017/5/24	58.82	58.72	58.83	58.4	14665916	3	0.85928184	0.10237304	0.038345158
2017/5/25	58.92	59.57	59.83	58.86	21838881	11	0.3489157	0.34452704	0.30655727
2017/5/26	59.75	59.91	60.17	59.47	19821507	2	0.9163775	0.059872307	0.023750264
2017/5/30	59.74	60.36	60.36	59.72	17057450	5	0.27561805	0.50895333	0.21542867
2017/5/31	60.48	59.79	60.69	59.76	30448615	4	0.49659863	0.23784134	0.26556003
2017/6/1	60.19	60.05	60.56	59.4	21574415	6	0.6000399	0.2067786	0.19318153
2017/6/2	60.39	61.71	61.81	60.19	34736415	3	0.582898	0.20474374	0.21235822
2017/6/5	61.92	62.23	62.84	61.76	33305136	3	0.37081233	0.3097295	0.3194581
2017/6/6	62.25	62.47	62.57	62.22	31506620	3	0.5588284	0.027791088	0.4133805
2017/6/7	62.58	62.34	62.72	61.9	22282577	5	0.85293883	0.07291323	0.074147925
2017/6/8	62.46	61.9	62.47	61.45	24462260	4	0.71546024	0.26946655	0.015073217
2017/6/9	61.98	60.27	62.03	58.54	49143957	4	0.1425241	0.2135347	0.6439412
2017/6/12	59.2	59.73	59.89	58.08	47721379	10	0.4316295	0.11796677	0.4504037
2017/6/13	59.97	60.6	60.77	59.91	25256970	11	0.49772227	0.30022666	0.20205112
2017/6/14	60.86	60.22	61.05	59.38	25483815	4	0.638996	0.3488528	0.012151175
2017/6/15	59.22	59.85	60.16	58.75	26058679	11	0.54060054	0.18843828	0.27096123
2017/6/16	59.68	59.95	59.97	59.17	48278130	2	0.53200984	0.15528995	0.31270018
2017/6/19	60.45	60.82	60.89	60.3	23621211	9	0.57885855	0.27624944	0.14489204
2017/6/20	60.77	59.86	60.82	59.82	21511210	5	0.51072073	0.28667277	0.20260647
2017/6/21	60.16	60.22	60.57	59.89	19683415	2	0.04467968	0.46662414	0.48869628
2017/6/22	60.49	60.21	60.54	59.66	22602133	10	0.6034773	0.21051219	0.18601047
2017/6/23	60.04	61.16	61.2	59.87	27072039	2	0.13408774	0.7316506	0.13426164
2017/6/26	61.35	60.48	61.66	60.39	19508739	7	0.51994663	0.20171139	0.27834192
2017/6/27	60.06	59.16	60.13	59.13	25214384	9	0.41428363	0.15344737	0.43226904
2017/6/28	59.16	59.75	59.79	58.74	25803713	8	0.35802507	0.15220296	0.48977193
2017/6/29	59.33	58.44	59.44	58.04	28899033	6	0.62946767	0.2029186	0.16761379
2017/6/30	58.73	58.88	59.33	58.69	24150600	4	0.50221586	0.1432638	0.35452032
2017/7/3	59.28	58.12	59.55	57.97	16165538	8	0.4825552	0.14023736	0.37720743
2017/7/5	58.2	59.03	59.39	58.17	21164772	4	0.2908434	0.1261882	0.5829684
2017/7/6	58.22	58.52	58.73	58.07	21108328	7	0.40092546	0.18280451	0.41627002
2017/7/7	58.65	59.41	59.79	58.65	16878317	4	0.07986755	0.3344293	0.58570313
2017/7/10	59.41	59.93	60.2	59.15	15014503	8	0.5898047	0.18342674	0.22676861
2017/7/11	59.91	59.94	60.63	59.71	11589607	5	0.38735217	0.3236439	0.2890039
2017/7/12	60.64	61.1	61.23	60.5	11536850	8	0.6716954	0.15702792	0.17127672
2017/7/13	61.43	61.72	61.99	61.26	13216507	4	0.3067704	0.47654313	0.21668644
2017/7/17	62.81	63.3	63.4	62.67	14495881	14	0.37185615	0.2038839	0.42425996
2017/7/18	63.07	63.25	63.34	62.61	16891127	8	0.6544442	0.2548481	0.09070767
2017/7/19	63.45	63.81	63.99	63.4	22416222	8	0.4677354	0.16711189	0.36515266
2017/7/20	64.15	64.17	64.25	63.23	26310328	20	0.5085092	0.29991013	0.19158068
2017/7/21	63.43	63.74	64.24	63.12	31446191	8	0.413569	0.14897719	0.43745378
2017/7/24	63.45	63.55	63.7	63.08	14412838	5	0.7722525	0.18641213	0.041335348
2017/7/25	63.69	64.14	64.26	63.45	13928635	6	0.5095326	0.34506336	0.14540407
2017/7/26	64.21	64	64.33	63.76	10643936	2	0.8457942	0.13570455	0.018501254
2017/7/27	63.71	63.11	64.37	62.27	36844220	6	0.46608785	0.18200342	0.3519087
2017/7/28	62.59	62.99	63.26	62.49	10865734	4	0.5098743	0.061528884	0.42859688
2017/7/31	63.25	62.65	63.39	62.36	23600054	4	0.51515186	0.317489	0.16735914
2017/8/1	63.11	62.53	63.37	62.44	14123229	3	0.6255082	0.11443142	0.2600604
2017/8/2	62.5	62.21	62.51	61.39	17803159	6	0.6961891	0.20076148	0.10304945
2017/8/3	62.13	62.1	62.39	61.8	11933838	5	0.85755616	0.12319072	0.019253094
2017/8/4	62.35	62.63	62.99	62.19	14027792	2	0.83202803	0.06994086	0.09803118
2017/8/7	62.75	62.35	62.84	62.21	12139986	1	0.5684564	0.42011955	0.011424019
2017/8/8	62.04	62.74	63.08	61.7	14436652	5	0.16072632	0.3601461	0.47912756
2017/8/9	62.2	62.42	62.46	62	22213410	4	0.5339992	0.0939613	0.37203944
2017/8/10	61.85	61.36	62.14	61.3	24734461	8	0.28670287	0.14245817	0.570839
2017/8/11	61.44	62.45	62.65	61.23	21443675	4	0.17758062	0.066632256	0.75578713
2017/8/14	63.01	63.54	63.67	62.9	20096592	11	0.67615753	0.077594906	0.24624754
2017/8/15	63.93	63.56	63.93	63.38	19181402	5	0.6227274	0.25435123	0.12292142
2017/8/16	63.68	63.99	64.44	63.51	18150402	5	0.6194372	0.25422174	0.12634103
2017/8/17	63.92	62.74	64.21	62.74	22977519	8	0.4979288	0.30702022	0.19505103
2017/8/18	62.55	62.83	63.18	62.27	18761491	3	0.6352281	0.34299716	0.02177473
2017/8/21	62.81	62.49	62.82	62.04	17734767	2	0.85924995	0.1157707	0.024979332
2017/8/22	62.69	63.5	63.58	62.69	14343674	7	0.5738719	0.16963156	0.25649658
2017/8/24	63.08	63.03	63.2	62.41	17098282	5	0.3196516	0.22878686	0.45156154
2017/8/25	63.2	63.16	63.69	62.82	12794301	2	0.66823244	0.041772913	0.2899946
2017/8/28	63.4	63.17	63.43	62.89	14569715	6	0.6556262	0.14905927	0.19531459
2017/8/29	62.59	63.39	63.5	62.39	11478382	7	0.81628764	0.119825445	0.06388686
2017/8/30	63.35	64.35	64.55	63.17	16897801	6	0.7400243	0.20916344	0.050812185
2017/8/31	64.37	65.11	65.3	64.14	27652811	9	0.5180942	0.1894037	0.29250208
2017/9/1	64.94	64.28	65.08	63.98	21736161	9	0.65800977	0.31910202	0.022888163
2017/9/5	63.68	63.95	64.23	63.32	22242384	7	0.7437071	0.14979826	0.10649462
2017/9/6	64.08	63.74	64.38	63.69	16535785	3	0.6676128	0.31706476	0.015322509
2017/9/7	64.02	64.68	64.94	63.94	17471200	5	0.34405845	0.11391612	0.54202545
2017/9/8	64.67	64.32	64.78	64.18	14703816	1	0.72515184	0.03183993	0.24300821
2017/9/11	64.65	65.1	65.28	64.65	17910383	1	0.3122764	0.022032715	0.6656909
2017/9/12	65.1	65.02	65.58	64.71	14394850	2	0.7523991	0.23594674	0.011654121
2017/9/13	65.27	65.55	65.57	64.89	13380802	5	0.68546706	0.29730582	0.017227124
2017/9/14	65.34	65.11	65.83	64.86	15733914	5	0.5647556	0.065748975	0.36949542
2017/9/15	65.17	65.65	65.73	64.41	38578441	5	0.46589047	0.3632577	0.1708518
2017/9/18	65.57	65.5	66.31	65.38	23306959	9	0.4057539	0.32813093	0.26611516
2017/9/19	65.55	65.78	66.05	65.35	16093344	6	0.5575459	0.12577103	0.3166831
2017/9/20	65.69	65.28	65.89	64.65	21587878	7	0.60815775	0.16440618	0.22743605
2017/9/21	65.45	64.55	65.58	64.45	19186140	3	0.69048214	0.11079254	0.19872527
2017/9/22	64.33	64.75	64.85	64.19	14111365	2	0.46698186	0.49526045	0.037757672
2017/9/25	64.43	63.6	64.59	63.26	24149163	10	0.48865288	0.15640911	0.35493806
2017/9/26	64.01	63.6	64.15	63.33	18019577	4	0.5240637	0.20871712	0.2672192
2017/9/27	63.89	64.19	64.51	63.51	19565135	3	0.63269705	0.0471299	0.3201731
2017/9/28	63.88	64.21	64.31	63.65	10883787	5	0.5847901	0.4006098	0.014600118
2017/9/29	64.28	64.83	64.87	64.22	17079114	2	0.07094237	0.28579774	0.6432598
2017/10/2	65.05	64.95	65.35	64.64	15304762	3	0.8412618	0.142442	0.016296186
2017/10/3	65.01	64.6	65.22	64.53	12190403	10	0.6352198	0.27760518	0.08717497
2017/10/4	64.34	65.03	65.06	64.05	13317681	2	0.9006235	0.08156108	0.017815428
2017/10/5	65.56	66.31	66.46	65.3	21195261	5	0.3626982	0.6106266	0.02667518
2017/10/6	66.01	66.34	66.37	65.88	13959814	5	0.8046624	0.093320586	0.10201697
2017/10/9	66.31	66.63	66.89	66.2	11386502	4	0.59235054	0.15600576	0.2516437
2017/10/10	66.67	66.63	66.97	66.48	13944545	4	0.5248141	0.28842232	0.18676357
2017/10/11	66.7	66.76	66.8	66.29	15388898	3	0.7671766	0.118513085	0.11431023
2017/10/12	66.83	67.46	67.63	66.71	16876538	5	0.5213708	0.382294	0.09633522
2017/10/13	67.93	67.83	68.21	67.63	15335742	1	0.092890635	0.8841736	0.022935828
2017/10/16	67.76	67.99	68.15	67.69	12380093	8	0.7980089	0.07934725	0.12264385
2017/10/17	67.81	67.93	67.96	67.59	16823989	10	0.5749756	0.18654665	0.23847774
2017/10/18	68.01	67.95	68.19	67.71	13300701	9	0.5232139	0.27240437	0.20438178
2017/10/19	67.91	68.25	68.27	67.69	15092758	9	0.50405717	0.35608086	0.139862
2017/10/20	68.66	69.15	69.31	68.56	22866426	2	0.91057336	0.07018545	0.01924116
2017/10/23	69.33	69.17	69.68	69.1	20627173	10	0.6731118	0.1236694	0.20321885
2017/10/24	69.24	69.2	69.54	68.8	17517182	9	0.50734484	0.16345096	0.32920423
2017/10/25	68.92	68.97	69.44	68.35	20410808	10	0.49183878	0.24403045	0.26413077
2017/10/26	69.54	69.1	69.76	69.09	32120717	16	0.3726673	0.45553324	0.17179944
2017/10/27	74.71	74.15	76.54	73.95	71066729	12	0.36840686	0.39720598	0.23438717
2017/10/30	74.04	74.23	74.67	73.45	31756653	11	0.39234677	0.360405	0.24724826
2017/10/31	74.7	73.52	74.7	73.45	27086575	9	0.6340539	0.15730888	0.20863718
2017/11/1	74.02	73.52	74.1	73.22	22307371	10	0.54216224	0.40900755	0.04883024
2017/11/2	73.69	74.39	74.8	73.46	23992945	8	0.5217227	0.36506674	0.113210596
2017/11/3	74.5	74.48	74.88	73.74	17633543	3	0.4877782	0.17630379	0.33591807
2017/11/6	74.54	74.81	75.04	74.42	19860852	3	0.8562557	0.058699936	0.08504445
2017/11/7	75.11	74.61	75.24	74.27	17939727	5	0.5990842	0.3723527	0.028563151
2017/11/8	74.48	74.9	74.95	74.17	18034170	3	0.63201755	0.024833834	0.3431486
2017/11/9	74.45	74.43	74.61	73.24	21178356	2	0.33822042	0.64340806	0.018371493
2017/11/10	74.13	74.21	74.44	73.57	19397793	1	0.9343798	0.023377044	0.04224312
2017/11/13	74	74.27	74.28	73.8	14196896	5	0.7317654	0.0822874	0.18594724
2017/11/14	73.84	74.39	74.44	73.32	18801280	3	0.5964151	0.22038491	0.18320006
2017/11/15	74.23	73.74	74.45	73.45	19383102	5	0.35348767	0.302996	0.34351632
2017/11/16	73.86	73.96	74.18	73.7	20962750	3	0.2788419	0.06943178	0.6517263
2017/11/17	73.88	73.16	73.88	73	22078993	1	0.18548504	0.053906396	0.7606085
2017/11/20	73.16	73.29	73.35	73.01	16314978	3	0.64733535	0.1439086	0.20875598
2017/11/21	73.5	74.48	74.6	73.5	21237454	7	0.19159366	0.41557893	0.39282742
2017/11/22	74.59	73.87	74.66	73.8	20553089	6	0.57964534	0.124627896	0.29572675
2017/11/27	74.07	74.63	74.74	74.06	18265242	2	0.9112935	0.06320332	0.025503118
2017/11/28	74.83	75.64	75.82	74.78	21925959	9	0.6646548	0.29629937	0.03904585
2017/11/29	75.47	74.1	75.68	73.94	27381109	5	0.55036706	0.25323603	0.19639692
2017/11/30	74.27	74.93	75.28	74.1	33054647	5	0.38691077	0.41227084	0.20081842
2017/12/1	74.36	75.02	75.57	73.98	29532132	1	0.8650937	0.08435101	0.0505553
2017/12/4	75.18	71.84	75.19	71.46	39094880	7	0.49049383	0.18247445	0.3270317
2017/12/5	72.1	72.35	73.44	71.74	26152261	5	0.6507563	0.165748	0.18349567
2017/12/6	72.31	73.54	73.9	72.19	26162054	8	0.40311646	0.21203588	0.38484767
2017/12/7	73.3	73.25	73.56	72.76	23184547	3	0.58629024	0.16201307	0.25169668
2017/12/8	74.39	74.92	75.34	74.09	24489106	9	0.49902794	0.23936303	0.26160902
2017/12/11	75.05	75.99	76.13	74.88	22857854	5	0.5818163	0.2201014	0.19808234
2017/12/12	76.07	76.34	76.81	75.84	23924105	5	0.53065413	0.43184552	0.037500314
2017/12/13	76.5	76.11	76.76	75.93	22062679	2	0.30124447	0.21828863	0.48046693
2017/12/14	76.19	75.45	76.63	75.29	19305961	8	0.5355443	0.2793431	0.18511267
2017/12/15	76.02	77.61	77.85	75.64	53936687	1	0.2595147	0.037224174	0.7032611
2017/12/18	77.88	77.14	78.26	76.99	22283752	2	0.31824833	0.21579224	0.46595946
2017/12/19	77.11	76.59	77.11	76.03	23524787	6	0.5373654	0.066924214	0.39571044
2017/12/20	76.96	76.28	77.06	75.47	23674931	4	0.37109542	0.59039104	0.038513537
2017/12/21	76.81	76.26	76.86	76.16	17990745	5	0.09219761	0.188069	0.7197334
2017/12/22	76.16	76.27	76.39	75.68	14145841	2	0.41760358	0.105218746	0.47717768
2017/12/26	76.07	76.16	76.29	75.79	9891237	2	0.63732046	0.095612474	0.26706713
2017/12/27	76.41	76.47	76.74	75.98	14678025	2	0.7501751	0.2064444	0.043380424
2017/12/28	76.66	76.48	76.69	76.31	10594344	2	0.8758314	0.09885991	0.025308687
2018/1/2	76.89	76.71	77.07	76.26	22483797	1	0.03431062	0.008016906	0.95767254
2018/1/3	76.82	77.11	77.27	76.73	26061439	6	0.7388274	0.22315359	0.038019005
2018/1/4	77.35	77.87	78.42	77.33	21911974	7	0.7891345	0.19348577	0.017379751
2018/1/5	78.42	78.95	79.17	78.19	23407110	1	0.18183278	0.6107285	0.20743878
2018/1/8	78.96	79.04	79.34	78.36	22113049	3	0.45348465	0.53242654	0.014088828
2018/1/9	79.41	78.98	79.49	78.62	19484317	4	0.50482625	0.41800842	0.07716538
2018/1/10	78.62	78.58	78.95	78.17	18652201	4	0.6244085	0.34498522	0.030606303
2018/1/11	78.89	78.84	78.89	78	17808877	3	0.52296746	0.17543606	0.3015965
2018/1/12	79.43	80.34	80.54	79.21	24271531	3	0.5829894	0.079564184	0.33744645
2018/1/16	80.86	79.11	81.55	78.77	36599736	3	0.50477123	0.40800378	0.08722507
2018/1/17	79.84	80.9	81.04	79.51	25621164	2	0.36141068	0.6244322	0.01415712
2018/1/18	80.56	80.86	81.43	80.42	24159683	7	0.5319671	0.41712305	0.05090986
2018/1/19	80.9	80.76	81.37	80.42	36875013	2	0.5740404	0.075238094	0.35072154
2018/1/22	80.76	82.37	82.38	80.5	23601555	6	0.5028867	0.081051536	0.41606176
2018/1/23	82.66	82.66	83.06	82.3	23412841	6	0.5755146	0.0507402	0.3737452
2018/1/24	83.31	82.58	84.19	82.34	33277483	3	0.9213012	0.0630262	0.015672589
2018/1/25	83.23	83.09	84	82.69	26383238	1	0.035535824	0.9515142	0.012950016
2018/1/26	83.88	84.82	84.82	83.34	29172167	3	0.8917734	0.09212128	0.016105354
2018/1/29	85.9	84.68	86.21	84.48	31569940	7	0.5478237	0.11789233	0.334284
2018/1/30	84.06	83.5	84.42	82.86	38635053	3	0.6905387	0.29085788	0.018603433
2018/1/31	84.51	85.77	86.16	84.27	48756338	15	0.41393453	0.41890484	0.16716056
2018/2/1	85.55	85.02	86.83	84.34	47227882	12	0.49108768	0.38425457	0.12465776
2018/2/2	84.4	82.54	84.73	82.26	47867753	5	0.65562713	0.09859517	0.2457777
2018/2/5	81.32	78.76	84	78.76	51031465	1	0.21681745	0.036483634	0.746699
2018/2/6	77.65	82.09	82.23	76.01	67998564	4	0.44087502	0.30948997	0.24963503
2018/2/7	81.25	80.37	82.53	79.96	41107592	4	0.33922762	0.42461887	0.2361535
2018/2/8	80.47	75.77	80.64	75.52	55628657	7	0.58126634	0.3424712	0.07626247
2018/2/9	77.06	78.94	79.69	74.59	63499065	4	0.09172171	0.28078943	0.62748885
2018/2/12	79.5	79.89	80.54	78.69	35720341	4	0.7718368	0.21122696	0.016936246
2018/2/13	79.69	80.59	80.76	78.56	26407702	5	0.5427708	0.09162946	0.36559972
2018/2/14	79.69	81.99	82.17	79.59	34960912	4	0.43763798	0.30811405	0.254248
2018/2/15	82.39	83.84	83.9	81.8	27823866	1	0.8877679	0.0391942	0.073037915
2018/2/16	83.63	83.18	84.68	82.98	30596919	4	0.8526859	0.08505093	0.062263153
2018/2/20	82.65	83.9	84.24	82.19	30911725	2	0.12279615	0.506777	0.3704268
2018/2/21	84.16	82.67	84.54	82.67	26922503	2	0.25350842	0.59575593	0.15073566
2018/2/23	83.93	85.24	85.25	83.54	26329226	3	0.6806631	0.05222111	0.2671157
2018/2/26	85.58	86.6	86.63	85.43	30199846	7	0.6941147	0.042080674	0.26380464
2018/2/27	86.92	85.38	87.02	85.38	25869119	8	0.6238584	0.14614953	0.22999206
2018/2/28	86.02	84.95	86.89	84.81	31167338	6	0.47635755	0.36996448	0.15367803
2018/3/1	85.17	84.03	85.75	83.02	37135561	4	0.46807098	0.27575368	0.25617534
2018/3/2	82.76	84.23	84.33	82.04	32830389	2	0.5826819	0.40820336	0.00911472
2018/3/5	83.52	84.82	85.45	83.44	23901578	9	0.5927018	0.28015843	0.1271397
2018/3/6	85.52	84.5	85.67	84.12	22175776	3	0.50228655	0.4639757	0.033737708
2018/3/7	84.34	85.04	85.12	83.61	26716127	1	0.9339552	0.033209242	0.032835633
2018/3/8	85.45	85.61	86.28	84.95	25887828	5	0.5439172	0.3879128	0.068169996
2018/3/9	86.47	87.72	87.72	86.18	36937254	2	0.49478096	0.47830403	0.026914962
2018/3/12	87.68	87.95	88.39	87.22	26073742	6	0.6253373	0.17863673	0.19602592
2018/3/13	88.18	85.59	88.42	85.15	35387817	7	0.4124963	0.19944994	0.38805375
2018/3/14	86.3	85.03	86.59	84.68	32131981	6	0.40909663	0.4978954	0.09300801
2018/3/15	84.71	85.36	85.76	84.01	27610998	5	0.56989115	0.035432205	0.3946766
2018/3/16	85.86	85.78	86.56	85.1	49081279	4	0.6589025	0.09275529	0.2483422
2018/3/19	84.92	84.07	85.08	83.29	33344085	6	0.5470749	0.12608461	0.32684046
2018/3/20	84.23	84.31	84.95	84.18	23075240	11	0.34509698	0.4107006	0.24420244
2018/3/21	84.11	83.66	85.23	83.39	24457082	7	0.43493646	0.44004962	0.12501389
2018/3/22	82.45	80.97	82.93	80.84	38604715	5	0.26481432	0.3430633	0.3921224
2018/3/23	80.68	78.36	81.64	78.26	44068949	8	0.296222	0.39505413	0.30872387
2018/3/26	81.79	84.96	85.18	81.58	56396780	6	0.59507936	0.3733002	0.03162044
2018/3/27	86.12	80.65	86.32	79.69	56569011	14	0.50077343	0.309365	0.18986155
2018/3/28	81	80.57	82.41	80.05	52501146	10	0.49840388	0.25880498	0.2427911
2018/3/29	81.36	82.45	83.47	79.58	45867548	7	0.6087327	0.16682455	0.22444274
2018/4/2	81.65	79.7	82.06	78.69	48482301	6	0.74500537	0.07688642	0.17810817
2018/4/3	80.76	80.89	81.23	79.07	37213837	7	0.3565156	0.15844086	0.48504353
2018/4/4	79.03	83.51	83.94	78.91	35559956	5	0.84180605	0.12392793	0.034266036
2018/4/5	83.62	83.56	84.25	82.58	29771881	2	0.07194367	0.44860595	0.47945035
2018/4/6	82.67	81.41	83.64	80.66	38026000	2	0.925004	0.05101687	0.02397912
2018/4/9	82.22	81.95	84.35	81.8	31533943	1	0.8085263	0.052713998	0.13875973
2018/4/10	83.57	84.06	84.46	82.82	26939883	1	0.8544812	0.06328731	0.082231455
2018/4/11	83.19	83.04	84.47	82.66	24872110	1	0.036372013	0.9290869	0.034541104
2018/4/12	83.61	84.76	85.34	83.61	26758879	5	0.58552736	0.38421893	0.030253693
2018/4/13	85.23	84.26	85.36	83.62	23346063	3	0.6703153	0.14616787	0.18351679
2018/4/16	85.25	85.35	85.84	84.6	20288083	6	0.75701475	0.053941373	0.18904395
2018/4/17	86.18	87.25	87.72	86.06	26771000	7	0.46483475	0.16762786	0.3675374
2018/4/18	87.4	87.62	87.9	86.7	21043287	5	0.5739958	0.37338537	0.05261879
2018/4/19	87.62	87.29	88.25	86.52	23552541	1	0.323813	0.62461776	0.051569313
2018/4/20	87.09	86.18	87.29	85.23	31154377	2	0.542148	0.40275452	0.055097535
2018/4/23	86.92	86.53	87.47	85.81	22331829	15	0.3970099	0.280025	0.3229651
2018/4/24	87.42	84.3	87.65	83.59	34524799	6	0.52391464	0.3141605	0.16192488
2018/4/25	84.48	83.49	84.48	81.46	33729257	5	0.2670751	0.17815314	0.5547717
2018/4/26	84.73	85.44	86.33	84.28	42529043	12	0.29896414	0.5760151	0.12502076
2018/4/27	88.78	87	89.08	85.09	48272780	8	0.575516	0.32664844	0.09783561
2018/4/30	87.51	84.7	87.58	84.33	41523605	3	0.32566106	0.25570747	0.41863146
2018/5/1	84.39	86.18	86.47	83.97	31408927	5	0.5088047	0.44182426	0.049371034
2018/5/2	86.17	84.69	86.35	84.37	27471002	2	0.4950971	0.03267288	0.47223002
2018/5/3	84.14	85.25	86.11	83.63	31142497	2	0.72691965	0.21278195	0.06029839
2018/5/4	84.5	86.34	86.55	84.1	22531325	1	0.9236363	0.05276136	0.023602394
2018/5/7	86.35	87.4	87.89	86.28	24242019	6	0.6882251	0.1408003	0.17097463
2018/5/8	87.03	86.99	87.34	86.24	23484589	6	0.5011348	0.38804135	0.11082388
2018/5/9	87.19	88.12	88.15	86.23	27327410	5	0.70326793	0.21484053	0.08189147
2018/5/10	88.64	89.09	89.13	88.23	22388119	4	0.70636183	0.067134835	0.22650336
2018/5/11	88.98	88.88	89.05	88.22	16778316	3	0.3312008	0.3270248	0.34177437
2018/5/14	89.1	89.21	89.87	88.49	19454124	2	0.5761892	0.0223119	0.40149888
2018/5/15	88.42	88.5	89.03	87.52	24594010	4	0.42130598	0.1693574	0.40933657
2018/5/16	88.96	88.75	89	88.21	17384742	2	0.057034634	0.38087323	0.5620921
2018/5/17	88.36	87.78	89.14	87.43	17246716	5	0.8331032	0.15197971	0.01491713
2018/5/21	88.6	89.2	89.61	88.4	19422467	4	0.711079	0.27689147	0.01202956
2018/5/22	89.28	89.1	89.77	88.8	15441189	5	0.5433431	0.28771693	0.16893998
2018/5/23	88.31	90.26	90.33	87.92	21251222	5	0.570104	0.36755255	0.06234341
2018/5/24	90.32	89.91	90.54	88.41	26649287	4	0.7183819	0.26773426	0.013883914
2018/5/25	89.9	89.96	90.58	89.46	18363918	5	0.6999427	0.27263618	0.027421057
2018/5/29	89.44	89.61	90.48	88.83	28670981	2	0.692413	0.08319725	0.22438972
2018/5/30	89.91	90.55	90.85	89.51	22158528	3	0.42096058	0.5693977	0.009641702
2018/5/31	90.89	90.44	91.59	90.21	34140891	4	0.47395182	0.2521392	0.27390897
2018/6/1	90.88	92.39	92.46	90.77	28655624	4	0.64061785	0.3169118	0.042470373
2018/6/4	92.86	93.27	93.46	92.45	27281623	10	0.7757164	0.09011566	0.1341679
2018/6/5	93.6	93.79	93.93	93.13	23514402	7	0.51713246	0.45249	0.030377537
2018/6/6	94.08	94.09	94.2	93.5	21122917	7	0.4841967	0.26747304	0.24833032
2018/6/7	94.25	92.48	94.29	91.98	28232197	3	0.7228446	0.057856124	0.2192993
2018/6/8	92.69	93.23	93.55	92.14	22165128	3	0.92729384	0.024727747	0.04797839
2018/6/11	92.97	92.65	93.19	92.27	23490894	5	0.4161736	0.36584705	0.21797936
2018/6/12	92.7	92.91	93.05	92.35	18325228	3	0.7723231	0.20792298	0.019753933
2018/6/13	93.32	92.45	93.61	92.16	29492875	6	0.46962938	0.38336048	0.14701019
2018/6/14	93.25	93.02	93.63	92.6	25691811	7	0.61604553	0.10604261	0.27791184
2018/6/15	93.11	91.73	93.13	91.67	65738585	3	0.66759545	0.083614744	0.24878983
2018/6/18	91.61	92.46	92.71	91.02	23586037	5	0.5172233	0.24510798	0.23766871
2018/6/19	91.25	92.46	92.6	91.1	28653087	6	0.39115813	0.18621199	0.42262986
2018/6/20	92.97	93.47	94.12	92.72	26180792	3	0.86018705	0.12548313	0.014329773
2018/6/21	93.68	92.74	94.06	92.48	23198188	11	0.46580878	0.46370518	0.070486076
2018/6/22	92.01	92.01	92.37	91.23	38923105	4	0.626713	0.22899006	0.14429696
2018/6/25	91.6	89.99	91.71	88.9	35433333	1	0.07484021	0.91247666	0.01268311
2018/6/26	90.42	90.68	91.68	90.35	26897244	4	0.7598904	0.16957204	0.070537575
2018/6/27	91.18	89.14	91.62	89	31298386	1	0.6132895	0.3750739	0.011636679
2018/6/28	88.98	90.23	90.71	88.86	26650671	5	0.7143205	0.17609021	0.109589316
2018/6/29	90.53	90.21	91.51	89.93	28053214	4	0.7568599	0.22242841	0.020711675
2018/7/2	89.7	91.61	91.66	89.6	19564521	1	0.085129276	0.8538495	0.061021257
2018/7/5	91.1	91.36	91.52	90.63	18977402	3	0.7045024	0.14678054	0.14871709
2018/7/6	91.49	92.76	93.03	91.27	19234627	1	0.07949315	0.8657113	0.05479559
2018/7/9	93.25	93.45	93.85	92.85	18211980	1	0.079148114	0.90817654	0.012675297
2018/7/10	93.6	93.72	94.11	93.46	19293140	2	0.5058091	0.023424763	0.47076616
2018/7/12	94.37	95.79	96.01	94.33	24335929	5	0.5888489	0.38076425	0.030386914
2018/7/13	95.97	97.03	97.2	95.69	24653500	3	0.88441133	0.062767364	0.052821293
2018/7/16	97	96.51	97.42	96.12	21786912	8	0.31496885	0.38395113	0.30108002
2018/7/17	96.21	97.55	98.1	95.92	25901726	5	0.49834317	0.30759555	0.1940612
2018/7/18	97.54	96.72	97.65	96.32	29493927	9	0.32557824	0.4692466	0.20517512
2018/7/19	96.53	96	96.91	95.49	40171646	7	0.34241542	0.42926857	0.228316
2018/7/20	99.68	97.87	99.8	97.68	56038827	8	0.330043	0.25018898	0.419768
2018/7/23	97.9	99.57	99.74	97.73	29706955	3	0.5664886	0.053543672	0.3799677
2018/7/24	100.17	99.26	100.42	98.86	26316619	2	0.7735485	0.21721452	0.009236921
2018/7/25	99.56	102.43	102.75	99.2	30798058	3	0.45942906	0.4320364	0.10853452
2018/7/26	102.34	101.22	102.6	101.1	31372110	5	0.45363635	0.06620936	0.48015428
2018/7/27	101.78	99.28	101.78	97.74	37005292	2	0.2527867	0.05583585	0.6913775
2018/7/30	98.79	96.97	99.13	96.36	34668327	4	0.48705757	0.1514672	0.36147523
2018/7/31	98.09	97.68	98.32	96.98	27655152	1	0.05648078	0.8373977	0.10612146
2018/8/1	97.63	97.88	98.05	97.02	23628699	2	0.47095236	0.5014148	0.027632883
2018/8/2	97	99.17	99.69	96.44	26104258	5	0.5190381	0.22561559	0.25534636
2018/8/3	99.4	99.64	99.65	98.42	18659599	5	0.6549448	0.32602745	0.01902778
2018/8/6	99.72	99.73	100.02	99.16	20265947	2	0.367891	0.03330844	0.5988006
2018/8/7	100.16	100.48	100.7	99.77	16080214	5	0.31312346	0.26017898	0.42669758
2018/8/8	100.93	101.09	101.35	100.36	15487502	3	0.31279197	0.068071045	0.619137
2018/8/9	101.31	101.27	101.76	101.2	13677211	5	0.64379555	0.13004862	0.22615585
2018/8/10	101.02	100.6	101.29	99.98	18183724	1	0.9015464	0.031940237	0.06651332
2018/8/13	100.84	99.81	101.18	99.7	18474884	2	0.9324513	0.03933344	0.028215226
2018/8/14	100.16	101.16	101.35	99.64	16788314	2	0.45941776	0.5007501	0.039832193
2018/8/15	100.51	99.68	101.01	98.84	29982806	1	0.9295143	0.05553772	0.014947959
2018/8/20	99.53	98.89	99.92	98.5	17914201	2	0.4718086	0.51415676	0.014034625
2018/8/21	98.94	98	99.37	97.87	22881861	8	0.42539963	0.11855546	0.45604488
2018/8/22	97.87	99.08	99.36	97.8	18000639	4	0.37151343	0.048340112	0.5801465
2018/8/23	99.17	99.58	100.2	98.89	18167723	3	0.52371025	0.08445561	0.39183414
2018/8/24	99.69	100.42	100.58	99.58	17234020	1	0.0418682	0.032185975	0.9259458
2018/8/27	101.29	101.62	101.66	100.53	19662331	2	0.6807296	0.12525934	0.19401106
2018/8/28	101.96	102.28	102.52	101.81	19151528	3	0.29108128	0.37442267	0.33449605
2018/8/29	102.47	104.04	104.05	102.29	20818044	3	0.40140435	0.41652438	0.18207134
2018/8/30	103.69	103.97	104.63	103.46	22798702	5	0.62093896	0.07042637	0.30863464
2018/8/31	103.57	104.35	104.8	103.54	23222713	4	0.4527247	0.323528	0.22374736
2018/9/4	102.87	103.73	103.98	102.24	22634641	4	0.6999494	0.16534325	0.13470735
2018/9/5	103.03	100.51	103.44	100.12	32872352	7	0.4623666	0.03457238	0.503061
2018/9/6	100.27	100.76	101.01	99.53	23477624	1	0.03307478	0.019413993	0.94751126
2018/9/7	100.25	100.23	100.74	99.25	22498646	1	0.92701125	0.044501554	0.028487168
2018/9/11	100.92	103.26	103.61	100.91	24301774	3	0.55724806	0.41479936	0.027952617
2018/9/12	103.45	103.73	103.87	102.53	18891064	5	0.24321708	0.11547737	0.64130557
2018/9/13	104.14	104.93	105.74	104.14	26055620	4	0.6280926	0.12209414	0.24981324
2018/9/17	105.71	104.16	105.72	103.88	20736516	2	0.07563457	0.022234613	0.9021308
2018/9/18	104.21	105.23	105.71	103.74	22170934	5	0.4542099	0.28489816	0.26089185
2018/9/19	105.07	103.72	105.34	103.06	21728429	4	0.33132157	0.221012	0.4476664
2018/9/20	104.3	105.59	105.82	103.95	23714512	3	0.48973703	0.49335077	0.016912224
2018/9/24	105.05	106.69	106.92	104.24	27334460	3	0.87155724	0.08769346	0.040749263
2018/9/25	106.82	106.47	107.12	105.77	22668014	1	0.35661268	0.15751672	0.4858707
2018/9/26	106.49	106	107.08	105.76	19352025	2	0.7608618	0.041515928	0.19762221
2018/9/27	106.8	106.43	106.93	106.22	19091299	3	0.72421676	0.17747194	0.09831136
2018/9/28	106.21	106.39	106.59	105.7	21647811	3	0.65402967	0.1756038	0.17036659
2018/10/1	106.77	107.63	107.7	106.75	18883079	1	0.337646	0.27900147	0.3833525
2018/10/3	107.44	107.19	108.2	106.95	16648018	2	0.43469417	0.35538596	0.2099199
2018/10/4	106.63	104.81	106.78	103.65	34821717	2	0.07384266	0.022539737	0.9036176
2018/10/5	104.65	104.15	105.19	102.66	29068859	1	0.80981916	0.16803399	0.022146909
2018/10/8	103.68	102.87	104.05	101.36	29640588	8	0.47882083	0.10535014	0.41582906
2018/10/9	103.16	104.28	105.1	102.82	26198594	6	0.28104565	0.35246834	0.36648598
2018/10/10	103.26	98.18	103.52	97.81	61376315	4	0.47388718	0.3033672	0.22274566
2018/10/12	101.03	101.59	103.26	99.14	47742109	6	0.23303246	0.5050946	0.2618729
2018/10/15	100.93	99.62	101.5	98.97	32068103	6	0.54172397	0.039727923	0.4185481
2018/10/16	101.56	103.02	103.43	100.97	31610164	3	0.9096325	0.063952446	0.02641502
2018/10/17	103.7	102.73	103.83	101.57	26548243	1	0.75292647	0.23771983	0.009353687
2018/10/18	102.12	100.52	102.55	99.85	32506192	3	0.43118215	0.462023	0.10679487
2018/10/19	100.95	100.68	102.88	100.23	32785475	5	0.8024254	0.12862082	0.06895385
2018/10/22	101.34	101.65	102.56	100.26	26545607	4	0.31314102	0.6140231	0.07283591
2018/10/23	99.79	100.12	100.99	97.13	43770429	6	0.41107333	0.21864752	0.37027904
2018/10/24	100.43	94.34	100.51	93.61	63897759	9	0.45746437	0.355348	0.18718766
2018/10/25	98.57	100.32	101.29	98.17	61646819	12	0.42112887	0.37888786	0.19998328
2018/10/26	97.71	98.98	100.77	96.78	55523104	7	0.16210255	0.3618722	0.47602528
2018/10/29	100.13	95.87	100.72	93.65	55162001	5	0.26035684	0.17211153	0.56753165
2018/10/30	95.68	95.75	96.4	92.13	65350878	7	0.42424673	0.32742882	0.24832447
2018/10/31	97.46	98.83	100.16	97.41	51062383	6	0.29828468	0.45772803	0.24398728
2018/11/1	99.07	97.94	99.34	97.55	33384201	7	0.52586955	0.4120155	0.062114842
2018/11/2	98.5	98.18	99.34	96.99	37680194	2	0.43239096	0.09381982	0.47378922
2018/11/6	99.4	99.74	100.86	98.3	24340248	2	0.4675505	0.028295478	0.504154
2018/11/7	101.46	103.98	104.26	101.42	37901704	2	0.42277724	0.5171041	0.060118683
2018/11/8	103.82	103.77	104.23	102.93	25644105	5	0.43177652	0.19861887	0.3696046
2018/11/9	102.87	101.59	103.47	100.78	32039223	3	0.89533377	0.083330125	0.021336088
2018/11/12	101.44	98.89	101.98	98.12	33621807	5	0.34519598	0.60152894	0.05327506
2018/11/13	99.57	98.96	100.76	98.66	35374583	11	0.37500122	0.5829908	0.042007938
2018/11/14	100.58	97.45	100.74	96.95	39495141	5	0.5640997	0.40936247	0.02653778
2018/11/15	97.47	99.76	100.28	96.39	38505165	1	0.83745605	0.05574866	0.10679525
2018/11/16	99.56	100.77	101.36	99.28	33502121	1	0.7973808	0.027386611	0.17523257
2018/11/19	100.75	97.1	101.04	96.03	44773899	2	0.7259535	0.2597253	0.014321206
2018/11/20	94.28	94.19	95.45	91.83	64052457	3	0.27012625	0.39814624	0.33172753
2018/11/21	96.08	95.59	96.91	94.72	28130621	4	0.53684735	0.26199406	0.20115858
2018/11/23	94.65	95.55	96.29	94.48	13823099	1	0.859531	0.13185178	0.008617281
2018/11/26	97.27	98.95	99.11	97.06	32336165	5	0.6396051	0.33466393	0.025731022
2018/11/27	98.75	99.62	99.81	97.84	29124486	8	0.38340855	0.17500277	0.44158867
2018/11/28	100.37	103.6	103.81	100.34	46788461	9	0.3133569	0.48651007	0.20013309
2018/11/29	102.81	102.67	103.59	101.51	28123195	7	0.656675	0.17783788	0.16548708
2018/11/30	103.18	103.37	103.45	101.84	33665624	4	0.30778116	0.6464705	0.045748368
2018/12/3	105.48	104.57	105.9	103.21	34732772	5	0.6384203	0.26019517	0.10138454
2018/12/4	104.42	101	105.12	100.69	45196984	3	0.30405295	0.63095737	0.06498974
2018/12/6	98.3	101.67	101.72	97.48	49107431	2	0.4985616	0.49149802	0.009940332
2018/12/7	100.86	97.3	101.93	96.78	45044937	4	0.686048	0.2101383	0.10381375
2018/12/10	97.28	100.07	100.46	96.37	40801525	4	0.5074237	0.042691577	0.44988468
2018/12/11	102.28	101.07	103.43	99.92	42381947	2	0.1416184	0.20988938	0.6484922
2018/12/12	103.37	101.56	103.75	101.52	36183020	5	0.36173394	0.48685998	0.15140606
2018/12/13	102.06	101.93	103.35	101.11	31333362	5	0.8037125	0.1570137	0.03927383
2018/12/14	100.73	98.51	101.74	97.98	47043136	2	0.7805937	0.101263985	0.11814233
2018/12/17	97.89	95.37	98.28	94.19	56957314	2	0.35049132	0.51006013	0.13944854
2018/12/19	96.13	96.17	99.36	93.83	68198186	4	0.8025246	0.056105483	0.14136992
2018/12/20	95.53	93.99	96.79	91.26	70334184	4	0.6369059	0.074152574	0.2889415
2018/12/21	94.11	90.71	95.48	89.94	111242070	1	0.4631584	0.0496861	0.4871555
2018/12/26	87.62	93.04	93.17	86.44	51634793	1	0.46935788	0.22898519	0.30165693
2018/12/27	91.78	93.66	93.67	88.88	49498509	3	0.5552885	0.31907013	0.1256414
2018/12/28	94.57	92.87	94.89	92	38169312	1	0.026497208	0.01026673	0.96323603
2018/12/31	93.66	94.05	94.88	92.92	33173765	1	0.5260165	0.43470922	0.039274238
2019/1/2	92.03	93.6	94.23	91.42	35329345	6	0.2055571	0.26167092	0.532772
2019/1/3	92.58	89.88	92.67	89.68	42578410	3	0.47276863	0.22422437	0.30300698
2019/1/4	92.2	94.41	94.99	91.41	44060620	1	0.2154865	0.7740292	0.010484305
2019/1/7	94.12	94.54	95.75	93.46	35656136	2	0.5517512	0.3477745	0.10047432
2019/1/8	95.52	95.28	96.45	94.19	31514415	6	0.61463827	0.24197656	0.14338519
2019/1/9	96.34	96.75	97.36	95.72	32280840	7	0.6109848	0.22345588	0.16555937
2019/1/10	95.7	96.08	96.23	94.86	30067556	4	0.43942696	0.5138224	0.04675065
2019/1/11	95.67	95.28	95.92	94.12	28314202	3	0.47159085	0.29882145	0.22958769
2019/1/14	94.38	94.53	95.35	93.74	28437079	3	0.6724797	0.09741452	0.23010576
2019/1/15	94.99	97.49	97.53	94.36	31587616	7	0.66875654	0.3154173	0.01582616
2019/1/16	97.74	97.86	98.74	97.44	29853865	5	0.39982313	0.5866718	0.013505094
2019/1/17	97.48	98.6	99.11	97.24	28393015	4	0.6409972	0.3431989	0.015803937
2019/1/18	99.99	100.19	100.38	98.4	37427587	1	0.86314565	0.018256158	0.11859822
2019/1/22	99.23	98.16	99.58	97.34	32371253	7	0.44711414	0.33990765	0.21297824
2019/1/23	98.6	99.19	99.52	97.82	25874294	1	0.949231	0.027009191	0.023759818
2019/1/24	99.34	98.68	99.48	97.82	23164838	8	0.3436667	0.43373406	0.22259924
2019/1/25	99.72	99.65	100.36	99.07	31218193	1	0.90639305	0.040267974	0.053339016
2019/1/28	98.74	97.56	98.96	97.14	29476719	5	0.57365406	0.21186681	0.21447921
2019/1/29	97.36	95.42	97.45	94.65	31490547	9	0.5261648	0.092705324	0.3811298
2019/1/30	97.1	98.86	98.86	96.81	49471866	13	0.34074292	0.42107394	0.2381831
2019/1/31	96.28	96.91	97.7	95.66	55636391	9	0.45525694	0.25504175	0.28970134
2019/2/1	96.26	95.26	96.58	94.83	35535690	2	0.4312008	0.13350756	0.43529162
2019/2/4	95.35	98.22	98.28	95.25	31315282	6	0.56111175	0.31810635	0.12078183
2019/2/5	98.54	99.7	99.75	98.44	27325365	4	0.47189072	0.37816274	0.14994657
2019/2/6	99.48	98.51	99.48	98.01	20609759	5	0.65229243	0.32504585	0.022661693
2019/2/7	97.67	97.75	98.07	96.77	29760697	1	0.85633564	0.13241081	0.011253603
2019/2/8	96.87	98.15	98.26	96.74	21461093	2	0.81023157	0.1604428	0.029325617
2019/2/11	98.68	97.73	99.06	97.45	18914123	6	0.70522785	0.14291342	0.15185873
2019/2/12	98.62	99.37	99.62	97.96	25056595	8	0.687657	0.29426715	0.01807586
2019/2/13	99.98	99.29	100.26	99.19	18394869	7	0.6578781	0.1528734	0.18924844
2019/2/14	98.79	99.38	99.77	98.14	21784703	4	0.49201983	0.3809951	0.12698506
2019/2/19	100.27	100.65	101.14	100.26	18038460	3	0.680958	0.22604974	0.09299233
2019/2/20	100.8	100.09	100.88	99.23	21607671	7	0.40582487	0.39575893	0.19841623
2019/2/21	99.84	102.35	102.42	99.81	29063231	6	0.47776982	0.28244692	0.23978327
2019/2/22	102.99	103.91	104.14	102.76	27763218	8	0.38998148	0.45756233	0.15245624
2019/2/25	104.7	104.53	105.12	104.2	23750599	3	0.45501876	0.50981694	0.035164308
2019/2/26	104.2	105.3	106.18	104.11	21536733	2	0.6983907	0.2824451	0.019164141
2019/2/27	104.63	105.11	105.3	103.82	21487062	8	0.44375387	0.41889095	0.13735513
2019/2/28	104.98	104.97	105.82	104.67	29083934	3	0.618988	0.3356042	0.045407835
2019/3/1	105.83	105.47	105.96	104.61	23501169	2	0.73589134	0.2342523	0.029856361
2019/3/4	105.96	105.2	106.19	103.74	26608014	2	0.87159085	0.07027145	0.05813769
2019/3/5	105.19	104.64	105.33	104.17	19538318	3	0.3060597	0.37141967	0.3225206
2019/3/6	104.81	104.69	105.6	104.37	17686996	4	0.45307052	0.25508577	0.2918437
2019/3/7	104.34	103.33	104.49	102.8	25338954	2	0.50264764	0.029405128	0.46794727
2019/3/8	102.1	103.45	103.65	101.74	22818430	4	0.6613003	0.030039828	0.30865994
2019/3/11	103.93	105.77	105.89	103.92	26491618	5	0.41229638	0.21024314	0.37746045
2019/3/12	105.76	106.56	106.93	105.59	26132717	5	0.5990167	0.28170294	0.11928034
2019/3/13	107.07	107.44	107.94	106.72	35513771	3	0.45856905	0.06912925	0.47230172
2019/3/14	107.48	107.53	108.14	107.27	30763367	8	0.39664128	0.5410108	0.062347982
2019/3/15	108.28	108.85	110.19	107.53	54630661	3	0.60974646	0.33382997	0.056423593
2019/3/18	109.11	110.51	110.55	108.99	31207596	2	0.6784212	0.27681595	0.04476283
2019/3/19	111.03	110.59	111.38	109.93	37588697	5	0.5828271	0.2416172	0.17555565
2019/3/20	110.33	110.46	111.69	109.65	28113343	7	0.2695342	0.1102887	0.6201771
2019/3/21	110.08	113.16	113.76	110.03	29854446	8	0.5484064	0.29321474	0.15837882
2019/3/25	109.5	110.6	110.95	109.26	27067117	4	0.6760555	0.30609816	0.017846435
2019/3/26	111.56	110.85	111.65	109.79	26097665	2	0.88076353	0.10563326	0.013603216
2019/3/27	110.82	109.71	111.15	108.46	22733427	7	0.55070937	0.29779938	0.15149125
2019/3/28	110.38	109.87	110.52	109.07	18334755	3	0.3940456	0.5765584	0.029395992
2019/3/29	111.01	110.88	111.26	109.9	25399752	4	0.27160937	0.46966553	0.25872514
2019/4/1	111.89	111.96	112.05	111.04	22789103	3	0.90289575	0.080075525	0.017028758
2019/4/2	112	112.13	112.42	111.46	18142297	4	0.51159215	0.47646034	0.011947466
2019/4/3	112.8	112.91	113.37	112.09	22860744	5	0.19480775	0.78661346	0.018578883
2019/4/4	113.04	112.3	113.17	111.32	20112848	6	0.62119085	0.2964747	0.08233443
2019/4/5	112.33	112.83	113.17	112.31	15826245	3	0.31491324	0.2911705	0.39391622
2019/4/8	112.75	112.87	112.96	111.58	15116186	3	0.60605866	0.26472425	0.12921707
2019/4/9	111.57	112.22	112.48	111.52	17611981	6	0.56698996	0.42170683	0.011303186
2019/4/10	112.7	113.13	113.29	112.48	16477169	3	0.56577975	0.36072123	0.07349901
2019/4/11	113.48	113.27	113.79	112.86	14209121	50	0.61112404	0.33136737	0.05750857
2019/4/12	113.58	113.89	113.92	113.31	19745143	28	0.5181368	0.34733206	0.13453117
2019/4/15	113.88	113.99	114.52	113.51	15792572	35	0.57528645	0.35372815	0.07098534
2019/4/16	114.58	113.71	114.59	113.04	14071787	60	0.549487	0.3048617	0.1456513
2019/4/17	114.18	114.71	114.79	113.48	19300938	21	0.24874172	0.5538202	0.19743806
2019/4/18	115.16	116.31	116.44	114.25	27990998	7	0.6120256	0.105659075	0.28231528
2019/4/22	115.56	116.7	116.94	115.51	15648724	64	0.46101514	0.39436418	0.1446207
2019/4/23	117.04	118.38	118.52	116.77	24025521	45	0.38641268	0.3793947	0.23419254
2019/4/24	118.73	117.95	118.79	117.46	31256980	53	0.33598098	0.39243788	0.2715813
2019/4/25	123	122.09	124.31	121.77	38033892	70	0.30764017	0.48909852	0.20326129
2019/4/26	122.64	122.83	123.46	121.96	23654933	11	0.6560643	0.24984561	0.094090134
2019/4/29	122.84	122.71	123.12	122.29	16324183	7	0.6745734	0.16276968	0.16265692
2019/4/30	122.75	123.54	123.64	122.33	24166503	47	0.31524342	0.4286928	0.25606382
2019/5/1	123.47	120.82	123.59	120.64	26821692	59	0.40880007	0.44264308	0.1485567
2019/5/2	120.92	119.15	120.94	118.46	27350161	7	0.73688287	0.2320389	0.031078126
2019/5/3	120.3	121.84	122.37	120.19	24911126	2	0.7206069	0.25447705	0.02491599
2019/5/6	119.33	121.09	121.5	119.05	24239464	44	0.3379427	0.40302676	0.2590305
2019/5/7	119.4	118.46	120.12	117.16	36017661	63	0.46962023	0.25955167	0.27082798
2019/5/8	118.38	118.45	119.31	117.69	28418996	4	0.69699126	0.2398649	0.06314379
2019/5/9	117.23	118.44	118.73	116.51	27235835	40	0.44109875	0.38701734	0.17188382
2019/5/10	117.85	120.07	120.87	116.76	30915084	42	0.33694106	0.2907419	0.372317
2019/5/13	117.05	116.29	118.49	115.98	33944923	8	0.49100056	0.3053682	0.20363127
2019/5/14	116.81	117.67	118.82	116.64	25266315	5	0.32826185	0.5098574	0.16188075
2019/5/15	117.66	119.42	120.11	117.1	24722708	44	0.49878377	0.3259448	0.1752714
2019/5/16	120.15	122.33	122.78	119.86	30112216	38	0.41655874	0.36933067	0.21411066
2019/5/17	121.71	121.47	123.86	121.32	25770539	7	0.60029364	0.2711038	0.12860264
2019/5/20	119.92	119.62	120.99	119.16	23706934	1	0.47246218	0.5089159	0.01862201
2019/5/21	120.83	120.3	120.93	119.98	15293260	1	0.94081336	0.034926597	0.024260076
2019/5/22	120.02	121.07	121.64	119.92	15396485	4	0.49535012	0.25779715	0.24685273
2019/5/23	119.6	119.58	119.69	118.14	23603810	6	0.37243962	0.22574045	0.40181994
2019/5/24	120.31	119.64	120.81	119.38	14123358	6	0.5003422	0.19539368	0.3042641
2019/5/28	120.38	119.56	121.4	119.45	23128359	8	0.79276067	0.07120621	0.13603309
2019/5/29	118.78	118.34	118.79	117.44	22763140	5	0.39208344	0.45944563	0.14847097
2019/5/30	118.66	119.13	119.16	118.18	16829613	6	0.28783688	0.31946942	0.39269367
2019/5/31	117.63	117.08	118.01	116.72	26646769	6	0.5708986	0.38294467	0.04615668
2019/6/3	117.25	113.24	117.77	112.41	37983637	5	0.47322693	0.07922242	0.4475506
2019/6/4	114.68	116.56	116.68	114.05	29382642	7	0.38548344	0.1477576	0.46675897
2019/6/5	118.35	119.23	119.27	117.61	24926140	12	0.43716022	0.30437	0.25846976
2019/6/6	119.84	121.22	121.37	119	21458961	8	0.7171946	0.13627374	0.1465317
2019/6/7	122.59	124.8	125.65	121.66	33885588	3	0.3399229	0.49401042	0.16606672
2019/6/10	125.8	126	127.48	125.4	26477098	9	0.54500175	0.40843695	0.046561304
2019/6/11	127.28	125.5	127.64	124.68	23913731	12	0.6741747	0.1877578	0.13806748
2019/6/12	124.8	124.89	125.37	124.11	17092464	5	0.5133014	0.28152794	0.20517072
2019/6/13	125.38	125.72	126.07	124.96	17200848	1	0.15350887	0.46624333	0.3802478
2019/6/14	125.66	125.85	127.19	125.04	17821703	7	0.67266315	0.17854872	0.14878814
2019/6/17	126.03	126.25	127.13	125.93	14517785	49	0.49703687	0.39540723	0.10755589
2019/6/18	127.59	128.56	128.64	126.97	25934458	12	0.4351653	0.505431	0.059403714
2019/6/19	128.4	129.09	129.33	127.21	23744441	7	0.43796584	0.54070693	0.021327231
2019/6/20	130.85	130.35	131.06	129.12	33042592	3	0.68578666	0.032040183	0.2821732
2019/6/21	129.98	130.37	131.13	129.86	36727892	3	0.21416213	0.5556538	0.23018402
2019/6/24	130.4	131.18	131.8	130.4	20628841	3	0.44816044	0.124970615	0.4268689
2019/6/25	130.65	126.83	130.99	126.13	33327420	1	0.08570406	0.031828575	0.8824674
2019/6/26	127.75	127.33	129.14	127	23657745	3	0.4183735	0.5308363	0.050790202
2019/6/27	127.54	127.55	128.11	126.91	16557482	3	0.6576649	0.22945864	0.112876534
2019/6/28	127.97	127.36	128	126.56	30042969	4	0.30829036	0.3132867	0.37842292
2019/7/1	130.03	129.08	130.1	128.37	22654160	6	0.42363778	0.4111593	0.16520287
2019/7/2	129.52	129.98	129.99	128.74	15237843	4	0.26546255	0.534452	0.20008539
2019/7/3	130.2	130.86	131.14	129.69	13629296	5	0.58432156	0.35351706	0.062161397
2019/7/5	129.34	130.46	130.73	129.12	18141140	1	0.723257	0.16378957	0.11295345
2019/7/8	129.8	130.36	130.5	128.77	16779748	1	0.89629686	0.06350434	0.0401988
2019/7/9	129.4	129.86	130.37	129.2	19953097	6	0.52282166	0.37667355	0.10050482
2019/7/10	130.53	131.25	131.98	130.42	24204362	5	0.4904886	0.30132565	0.20818579
2019/7/11	131.6	131.8	132.62	131.27	22327942	4	0.6140298	0.35327718	0.03269301
2019/7/15	132.84	132.3	132.94	131.86	16651457	48	0.5464987	0.3328819	0.12061942
2019/7/16	132.36	130.48	132.45	129.92	22726128	49	0.50901073	0.3009649	0.19002436
2019/7/17	131.1	129.67	131.33	129.62	20210956	9	0.842567	0.1281814	0.029251566
2019/7/18	128.95	129.82	130.02	128.07	30808707	12	0.29111212	0.47668692	0.23220092
2019/7/19	133.62	130.02	134.07	129.85	48992364	15	0.4330466	0.33796892	0.22898446
2019/7/22	130.81	131.83	132.59	130.73	25080760	12	0.4906471	0.33031264	0.17904024
2019/7/23	133.16	132.69	133.39	131.43	18034589	4	0.46773255	0.27385384	0.2584136
2019/7/24	132.3	134.12	134.14	132.25	20738275	11	0.2847898	0.3707402	0.34447
2019/7/25	133.83	133.59	134.01	132.72	18356883	76	0.4048801	0.3571307	0.2379892
2019/7/26	133.77	134.74	135.08	133.7	19037600	37	0.44050577	0.40629095	0.15320334
2019/7/29	134.9	134.43	134.91	132.77	16605870	49	0.6598773	0.19254056	0.1475821
2019/7/30	133.54	133.75	134.62	133.2	16846528	3	0.87291163	0.091010414	0.03607793
2019/7/31	133.73	129.67	133.89	128.48	38598786	3	0.57011855	0.36699247	0.062889
2019/8/1	130.4	131.46	134.34	130.33	40557502	7	0.588757	0.10413246	0.30711058
2019/8/2	131.49	130.3	131.72	128.66	30791624	2	0.14577174	0.03655012	0.8176781
2019/8/5	126.7	125.61	127.33	124.18	42749551	1	0.67861927	0.14690259	0.17447816
2019/8/6	127.2	128.09	129.08	126.61	32696651	9	0.44749185	0.32010594	0.23240219
2019/8/7	127.19	128.68	129.05	125.23	33414539	58	0.22374311	0.39265874	0.38359824
2019/8/8	130	132.29	132.39	129.33	27496508	34	0.38947898	0.45050472	0.16001618
2019/8/9	132.01	131.11	132.78	129.86	23466701	4	0.70946527	0.07249345	0.21804126
2019/8/12	130.47	129.19	131.26	128.64	20484348	4	0.39301148	0.11850165	0.4884869
2019/8/13	129.45	132	132.2	128.4	25496593	4	0.6685921	0.100009754	0.23139812
2019/8/14	130.22	127.84	130.78	127.53	32527251	2	0.85080546	0.022936907	0.12625761
2019/8/15	128.25	127.54	128.44	126.11	28125416	4	0.2677199	0.37269044	0.3595896
2019/8/16	128.74	129.99	130.32	128.58	25026151	5	0.22398622	0.5380527	0.2379611
2019/8/19	131.71	132.27	132.41	130.74	24370543	2	0.6756904	0.31310278	0.011206808
2019/8/20	132.07	131.12	132.57	131.1	21188998	50	0.40369302	0.42465732	0.1716496
2019/8/21	132.41	132.65	133.35	131.86	14982314	46	0.5027714	0.4231686	0.07405999
2019/8/22	132.52	131.64	133.06	130.15	18709662	12	0.46205267	0.25530386	0.28264347
2019/8/23	131.05	127.25	132.21	126.66	38515386	3	0.8803232	0.07463556	0.045041293
2019/8/26	128.85	129.31	129.42	127.76	20325271	4	0.9313599	0.036888536	0.031751588
2019/8/27	130.25	129.6	130.58	128.52	23115635	4	0.36713982	0.15431954	0.47854066
2019/8/28	128.74	129.42	129.62	127.41	17410828	6	0.65357167	0.2825113	0.06391699
2019/8/29	131.11	131.98	132.3	130.77	20179716	2	0.53209025	0.43406415	0.033845622
2019/8/30	133.01	131.72	133.04	130.13	23946123	3	0.41482422	0.31904927	0.26612657
2019/9/3	130.47	129.9	131.06	129.56	18880773	58	0.5225605	0.38322192	0.0942176
2019/9/4	131.16	131.49	131.55	130.34	18015310	32	0.60747623	0.27513373	0.11738997
2019/9/5	132.97	133.91	134.24	132.62	26119520	8	0.47272536	0.15235826	0.3749164
2019/9/6	133.89	132.96	134.04	132.06	20824504	5	0.5211055	0.2951696	0.18372491
2019/9/9	133.45	131.38	133.61	130.32	25773932	8	0.46810433	0.24041687	0.29147878
2019/9/10	130.66	129.94	130.75	128.37	28903378	6	0.31554285	0.221541	0.46291614
2019/9/11	129.77	129.98	130.13	128.95	24726117	3	0.4072553	0.30344805	0.2892967
2019/9/12	131.71	131.38	132.28	130.73	27009981	5	0.6344458	0.1509839	0.21457031
2019/9/13	131.64	131.18	131.92	130.43	23363057	3	0.6648802	0.07645523	0.25866458
2019/9/16	129.69	130.19	130.56	129.52	16731440	5	0.6074105	0.3755732	0.017016316
2019/9/17	130.82	131.25	131.38	130.29	17976285	58	0.4988747	0.4300245	0.07110088
2019/9/18	131.22	132.38	132.53	130.39	24473386	35	0.56332076	0.2504213	0.1862579
2019/9/19	134.16	134.93	136.23	133.93	36095413	9	0.41525805	0.30362853	0.28111336
2019/9/20	134.87	133.3	135.51	132.11	40040766	1	0.90705734	0.061752774	0.031189846
2019/9/23	133.09	133	133.49	132.3	17408374	3	0.4330335	0.54798293	0.01898353
2019/9/24	134.22	131.24	134.55	130.74	30016670	1	0.5597858	0.41413778	0.026076447
2019/9/25	131.36	133.22	133.82	129.89	22544054	8	0.5284593	0.06860379	0.4029369
2019/9/26	133.3	133.4	134.04	132.3	17813512	9	0.6922459	0.28422213	0.023531865
2019/9/27	134.01	131.59	134.22	130.51	22498958	1	0.08262698	0.030631367	0.88674164
2019/9/30	131.91	132.89	133.08	131.64	18430390	6	0.24471693	0.51311606	0.24216706
2019/10/1	133.52	130.93	134.11	130.86	22581929	4	0.2718304	0.3290261	0.39914355
2019/10/2	130.11	128.51	130.23	127.44	32001763	45	0.55123717	0.2295766	0.21918622
2019/10/3	128.81	130.14	130.61	127.08	26379798	26	0.49605307	0.17949006	0.32445684
2019/10/4	130.61	131.98	132.11	130.28	23839548	10	0.4597434	0.21371965	0.3265369
2019/10/7	131	130.98	132.04	130.88	16601284	5	0.48314142	0.5053866	0.011471973
2019/10/8	130.94	129.53	131.62	129.48	26783336	4	0.47633055	0.252079	0.2715904
2019/10/9	131.32	132.1	132.56	130.83	20178482	8	0.67712104	0.28526288	0.037616067
2019/10/10	132.35	132.96	133.53	132.11	18396605	2	0.57242656	0.4078624	0.019711057
2019/10/11	133.98	133.54	134.89	133.36	25551065	3	0.70536065	0.2510871	0.04355222
2019/10/14	133.55	133.41	134.15	133.38	13591639	5	0.43723384	0.4996984	0.063067794
2019/10/15	133.92	135.43	135.65	133.67	19917762	12	0.66710633	0.25041804	0.08247574
2019/10/16	134.65	134.27	134.85	133.39	20841687	9	0.43537748	0.09024981	0.4743727
2019/10/17	134.81	133.55	135.28	132.88	22102797	60	0.56434435	0.303587	0.1320687
2019/10/18	133.62	131.27	133.86	130.42	32284428	32	0.4539816	0.39482188	0.15119636
2019/10/21	132.31	132.29	132.36	130.87	20716039	14	0.5538629	0.28571126	0.16042586
2019/10/22	132.83	130.23	133.87	130.12	27935270	9	0.73525983	0.07675804	0.1879821
2019/10/23	130.74	131.1	131.31	129.47	31380309	20	0.47198287	0.3455351	0.1824821
2019/10/24	133.25	133.8	134.28	132.53	37278399	9	0.6081786	0.23590615	0.15591526
2019/10/25	133.2	134.59	135	133.06	25959724	3	0.41893625	0.24024893	0.3408148
2019/10/28	138.26	138.05	139.53	137.37	35280137	13	0.4133044	0.46031973	0.1263759
2019/10/29	137.94	136.69	138.36	136.51	20589469	8	0.6184222	0.212152	0.16942583
2019/10/30	137.38	138.47	138.86	136.65	18496591	2	0.2581181	0.14036117	0.6015207
2019/10/31	138.76	137.23	138.79	136.85	24605135	5	0.8081907	0.052095175	0.13971412
2019/11/1	138.12	137.58	138.28	136.83	33128366	4	0.7337365	0.1282217	0.1380418
2019/11/4	138.69	138.41	138.86	138.02	16911999	25	0.6327337	0.24098016	0.12628613
2019/11/5	138.83	138.32	138.88	137.77	18250172	5	0.7207916	0.20418556	0.075022876
2019/11/6	138.23	137.92	138.38	137.06	16575798	6	0.69918865	0.21529305	0.0855183
2019/11/7	137.7	138.12	138.74	137.63	17786715	6	0.587287	0.34343147	0.06928157
2019/11/8	137.84	139.82	139.85	137.62	16752939	3	0.494422	0.107032664	0.39854535
2019/11/11	139.2	139.97	140.28	138.59	14370178	6	0.847358	0.12400204	0.028639937
2019/11/12	140.14	140.93	141.43	139.92	18648712	1	0.51027405	0.2727428	0.21698315
2019/11/13	140.6	141.17	141.32	140.14	17444230	6	0.3883942	0.5468406	0.06476518
2019/11/14	140.88	141.92	142.27	140.86	19755100	4	0.30147272	0.24965994	0.44886732
2019/11/15	142.79	143.83	143.85	142.13	23508807	2	0.5835113	0.11773284	0.2987559
2019/11/18	143.93	144.2	144.41	142.84	21554762	89	0.51535195	0.3669875	0.11766065
2019/11/19	144.74	144.25	145.19	144.05	23960164	18	0.6137839	0.26244324	0.12377283
2019/11/20	144.68	143.99	145.21	142.83	25720060	6	0.7442658	0.10026091	0.15547328
2019/11/21	143.77	143.85	144.17	142.87	18576083	4	0.3322312	0.6341247	0.033644117
2019/11/22	144.44	143.96	144.67	143.19	15841680	4	0.30033085	0.031103242	0.6685659
2019/11/25	144.37	145.6	145.72	144.29	22428585	2	0.46230465	0.10731389	0.43038145
2019/11/26	145.73	146.4	146.79	145.69	24635100	6	0.48166004	0.35508683	0.16325308
2019/11/27	146.7	146.69	146.87	145.89	15201293	3	0.16659194	0.5205751	0.31283292
2019/12/2	146.18	143.92	146.2	142.69	27473616	5	0.72382015	0.2592693	0.016910587
2019/12/3	141.86	143.68	143.8	141.02	25192145	70	0.5607584	0.35364383	0.085597746
2019/12/4	144.51	144.22	144.55	143.57	17580617	20	0.60462594	0.21038952	0.18498453
2019/12/5	144.42	144.3	144.69	143.85	17880601	13	0.36575383	0.5189733	0.11527287
2019/12/6	145.36	146.12	146.24	144.64	16410400	3	0.5317497	0.0757147	0.39253554
2019/12/9	145.44	145.73	146.58	145.28	16741350	8	0.5453205	0.20746852	0.247211
2019/12/10	145.66	145.5	146.26	145.13	16481060	8	0.56509084	0.11441433	0.32049483
2019/12/11	145.91	146.07	146.24	144.7	18860001	3	0.5893776	0.3933045	0.017317995
2019/12/12	146.02	147.61	147.81	145.39	24645366	12	0.35313606	0.51400775	0.13285616
2019/12/13	147.37	148.9	149.26	147.2	23850062	4	0.4054666	0.47683114	0.11770227
2019/12/16	149.48	149.9	150.27	149.19	24152770	3	0.43306434	0.52962923	0.037306387
2019/12/17	149.82	149.06	150.08	148.82	25443527	7	0.6148816	0.23475985	0.15035853
2019/12/18	148.67	148.74	149.85	148.55	24132379	61	0.4674081	0.42247534	0.11011655
2019/12/19	148.37	150.08	150.14	148.12	25813825	10	0.6540935	0.32366163	0.02224489
2019/12/20	151.72	151.78	152.86	150.66	53599613	6	0.56522304	0.17444366	0.26033333
2019/12/23	152.49	151.78	152.49	151.64	17726283	7	0.661213	0.26923934	0.06954767
2019/12/26	151.93	153.04	153.1	151.77	14526927	6	0.4198402	0.5658838	0.014276049
2019/12/30	153.36	151.96	153.39	151.1	16356720	2	0.82373565	0.14186844	0.03439588
2019/12/31	151.14	152.07	152.14	150.82	18393383	1	0.13762382	0.021516763	0.8408594
2020/1/2	153.15	154.99	155.1	152.7	22634546	76	0.53075415	0.38285896	0.08638687
2020/1/3	152.69	152.99	154.31	152.43	21121681	21	0.518723	0.3449921	0.13628486
2020/1/6	151.45	153.4	153.47	150.88	20826702	9	0.7588804	0.13098975	0.11012987
2020/1/7	153.69	151.95	154.04	151.69	21881740	3	0.87841815	0.10351596	0.018065909
2020/1/8	153.3	154.46	155.17	152.32	27762026	7	0.42045733	0.53066534	0.048877366
2020/1/9	156.21	156.46	156.59	155.4	21399951	4	0.54769814	0.43726602	0.015035831
2020/1/10	157.19	155.71	157.59	155.55	20733946	4	0.63683313	0.14576024	0.2174066
2020/1/13	156.13	157.65	157.68	155.63	21637007	7	0.31844863	0.48126182	0.20028952
2020/1/14	157.76	156.5	157.97	156.09	23500783	7	0.27834862	0.14246647	0.57918495
2020/1/15	156.99	157.55	158.31	156.94	21417871	7	0.3946614	0.43155915	0.17377949
2020/1/16	158.72	160.54	160.61	158.4	23865360	11	0.65080214	0.3222191	0.026978737
2020/1/17	161.79	161.47	161.84	159.8	34371659	5	0.5583079	0.16299066	0.27870145
2020/1/21	161.05	160.87	162.56	160.8	29517191	3	0.37271515	0.078984104	0.54830074
2020/1/22	161.77	160.07	161.86	160.05	24138777	6	0.72922665	0.21929665	0.051476687
2020/1/23	160.56	161.09	161.17	159.64	19680766	10	0.5724544	0.30475885	0.12278674
2020/1/24	161.88	159.41	161.9	158.82	24918117	1	0.9146406	0.039497543	0.045861907
2020/1/27	155.52	156.65	157.75	154.57	32078067	8	0.6053442	0.14142965	0.25322622
2020/1/28	158.15	159.83	160.13	157.44	24899940	10	0.45881543	0.15362422	0.38756034
2020/1/29	162.21	162.41	163.12	160.06	35127771	1	0.8767073	0.102048464	0.021244248
2020/1/30	168.42	167.15	168.42	165.16	51597470	60	0.45207316	0.3197433	0.22818352
2020/1/31	166.58	164.6	166.77	163.95	36142690	2	0.45367876	0.37656033	0.16976093
