# Supplementary material for: Prediction of stock price direction using the LASSO-LSTM model combines technical indicators and financial sentiment analysis
Source: PeerJ Comput Sci. 2022 Nov 16;8:e1148. doi: 10.7717/peerj-cs.1148 (PMC9680880; doi:10.7717/peerj-cs.1148)
Supplement: Supplemental Information 5 [file peerj-cs-08-1148-s005.csv]

Date	Open	Close	High	Low	Volume	numArticles	neutral	positive	negative
2010/7/27	10.3	9.97	10.43	9.96	176848038	1	0.07160755	0.8495255	0.078866966
2010/8/17	9.18	8.99	9.23	8.93	132035564	1	0.086463444	0.7276718	0.18586464
2010/9/13	9.73	9.74	9.85	9.66	164076721	1	0.09734537	0.73124003	0.17141466
2010/9/21	9.74	9.44	9.79	9.43	168335540	1	0.031142598	0.013480174	0.95537716
2010/9/27	9.39	9.03	9.42	9.02	123713386	1	0.031966824	0.024199791	0.9438334
2010/9/28	9.1	9.06	9.11	8.94	124869781	1	0.031007102	0.0143158	0.95467705
2010/10/7	9.12	9.13	9.17	9.09	13544769	1	0.03928182	0.069401234	0.89131695
2010/10/11	8.99	8.94	9.04	8.9	101251329	1	0.068032034	0.8388828	0.09308521
2010/10/12	8.89	9.31	9.32	8.88	136839819	1	0.07756426	0.18869317	0.7337426
2010/10/14	8.79	8.39	8.82	8.21	509896912	1	0.08692185	0.09106967	0.8220085
2010/10/18	7.75	8.13	8.16	7.62	416361120	1	0.07947002	0.80120593	0.11932404
2010/10/19	8.13	7.59	8.24	7.5	573584192	2	0.056156736	0.35310405	0.59073925
2010/10/20	7.39	7.54	7.67	6.96	654322608	1	0.3023594	0.50456905	0.19307153
2010/11/4	7.58	7.92	8.03	7.49	310024864	1	0.072160594	0.79512084	0.13271856
2010/11/8	8.41	8.39	8.52	8.22	247132311	1	0.034118313	0.021936981	0.9439447
2010/11/11	8.29	8.16	8.35	8.1	130151057	1	0.02017088	0.0184483	0.9613808
2010/11/16	7.78	7.73	7.84	7.51	216426560	1	0.02217553	0.019291203	0.9585333
2010/11/17	7.69	7.41	7.78	7.39	167686164	1	0.2475737	0.5316982	0.22072802
2010/12/1	6.97	7.09	7.1	6.77	289105760	1	0.07605158	0.73882353	0.18512496
2010/12/6	7.58	7.44	7.66	7.43	131213345	1	0.043657597	0.01637983	0.9399626
2010/12/7	7.41	7.55	7.58	7.4	46508157	1	0.054832883	0.88737285	0.05779424
2010/12/14	8.37	8.2	8.51	8.13	160035060	1	0.12400655	0.6417339	0.23425959
2010/12/20	8.39	8.42	8.55	8.37	113567420	1	0.10584628	0.69168687	0.2024668
2010/12/22	8.81	9.18	9.25	8.8	239529292	1	0.05186904	0.58134645	0.3667845
2010/12/23	9.06	8.86	9.1	8.77	184254478	1	0.04578774	0.42792702	0.5262852
2010/12/27	8.78	9.07	9.2	8.76	115441821	1	0.03299777	0.017636765	0.94936544
2010/12/28	9.18	9.14	9.29	9.14	118969355	1	0.040186696	0.029470285	0.93034303
2010/12/30	9.12	9.08	9.2	9.06	87886809	1	0.03295138	0.016031858	0.9510168
2011/1/3	9.65	9.99	10.03	9.6	352245280	1	0.05772133	0.89402765	0.048250943
2011/1/4	10.03	10.04	10.05	9.82	218381343	1	0.077361256	0.8041541	0.11848465
2011/1/6	10.34	10.24	10.49	10.14	240288616	1	0.03353339	0.03227459	0.934192
2011/1/11	10.41	10.49	10.53	10.33	210606895	1	0.15770088	0.67465633	0.16764273
2011/1/12	10.69	10.79	10.79	10.65	199567376	2	0.099328026	0.7369728	0.16369914
2011/1/19	10.65	10.17	10.75	10.15	245894830	1	0.05157813	0.017277066	0.9311448
2011/1/20	10.07	10.34	10.4	9.74	243918669	1	0.043389175	0.02001571	0.9365951
2011/1/25	9.58	9.43	9.64	9.2	303197152	1	0.044130523	0.030010507	0.925859
2011/2/7	10.31	10.47	10.57	10.23	146544391	1	0.14451541	0.65131634	0.20416826
2011/2/17	10.55	10.61	10.71	10.53	102048050	1	0.040354826	0.022578038	0.9370671
2011/2/22	10.18	9.98	10.32	9.89	183326615	1	0.024086248	0.019859742	0.956054
2011/3/3	9.86	10.08	10.1	9.86	136785948	1	0.060006395	0.66529256	0.27470103
2011/3/8	10.08	10.5	10.51	10.01	248155786	1	0.07202466	0.277894	0.65008134
2011/3/9	10.47	10.4	10.5	10.29	146894272	1	0.035826836	0.020110378	0.9440627
2011/3/10	10.23	10.07	10.27	10.07	153349759	1	0.021257158	0.02367469	0.9550682
2011/3/17	9.7	9.79	9.85	9.56	129523910	1	0.2241616	0.54554695	0.23029147
2011/3/29	9.22	9.16	9.22	8.97	115319844	1	0.83646166	0.14868443	0.014853886
2011/3/31	9.16	9.14	9.2	9.1	84629622	6	0.45764986	0.21480556	0.32754457
2011/4/5	9.24	9.28	9.31	9.18	63895910	2	0.8549463	0.12387428	0.0211794
2011/4/6	9.41	9.53	9.59	9.34	134986379	3	0.069807574	0.277377	0.6528154
2011/4/7	9.6	9.42	9.69	9.35	117844427	2	0.50246954	0.3813121	0.11621838
2011/4/8	9.44	9.29	9.53	9.26	86006121	1	0.90800756	0.040960453	0.051032007
2011/4/12	9.21	9.28	9.39	9.12	99279956	6	0.22617449	0.03792429	0.7359012
2011/4/13	9.42	9.08	9.45	9.02	120223221	10	0.1341288	0.42351347	0.44235778
2011/4/14	8.97	8.94	9.07	8.88	114014387	2	0.035792973	0.17484292	0.78936416
2011/4/15	9.03	8.63	9.14	8.63	263345636	20	0.07220725	0.165765	0.76202774
2011/4/18	8.4	8.23	8.41	8.05	259556611	4	0.26025134	0.027951729	0.7117969
2011/4/19	8.34	8.15	8.34	7.96	181217507	6	0.35492256	0.42729557	0.21778186
2011/4/21	8.14	8.12	8.21	8.05	99731838	2	0.24343637	0.04958097	0.70698273
2011/4/29	8.2	8.09	8.23	8.09	84752454	3	0.8977683	0.082742095	0.019489547
2011/5/3	8.16	8.41	8.52	8.14	144150228	1	0.91934395	0.056382176	0.024273932
2011/5/9	8.09	7.99	8.12	7.92	107444598	1	0.913187	0.06283267	0.023980346
2011/5/10	8.02	8.09	8.18	7.99	89822844	1	0.5840593	0.024220759	0.39171988
2011/5/16	7.7	7.67	7.92	7.63	119510819	2	0.027008958	0.07455439	0.89843667
2011/5/17	7.62	7.71	7.75	7.61	144382612	1	0.032951437	0.013802634	0.95324594
2011/5/18	7.71	7.6	7.71	7.54	152067918	3	0.058349747	0.76226896	0.17938133
2011/5/19	7.69	7.5	7.7	7.49	120346910	4	0.080451295	0.5099019	0.40964687
2011/5/23	7.28	7.23	7.33	7.19	121075407	1	0.035976265	0.028457457	0.93556637
2011/5/25	7.16	7.19	7.39	7.16	101378365	1	0.032903653	0.016385963	0.95071036
2011/5/27	7.38	7.5	7.59	7.35	106544114	1	0.04457468	0.17133966	0.7840857
2011/5/31	7.68	7.56	7.73	7.43	101195054	1	0.093665935	0.7338761	0.17245802
2011/6/1	7.53	7.06	7.56	7.05	171970316	2	0.05887259	0.20975313	0.73137426
2011/6/3	7.02	7.1	7.27	6.98	114042324	2	0.081997685	0.08137912	0.8366232
2011/6/6	7	6.65	7.02	6.57	210139743	1	0.047990683	0.02179385	0.9302155
2011/6/7	6.78	6.47	6.87	6.42	158177648	1	0.11843755	0.245156	0.6364064
2011/6/10	6.44	6.62	6.85	6.23	208242295	1	0.4331764	0.11395398	0.45286962
2011/6/15	6.42	6.32	6.49	6.23	210134567	3	0.0388492	0.027714476	0.93343633
2011/6/20	6.41	6.42	6.48	6.35	87520606	2	0.048640918	0.02458259	0.9267765
2011/6/21	6.5	6.65	6.69	6.35	107372709	1	0.12780459	0.55254066	0.31965482
2011/6/23	6.47	6.53	6.59	6.38	179027889	1	0.042460192	0.07994613	0.87759364
2011/6/27	6.34	6.67	6.77	6.34	200963825	2	0.0668371	0.84029776	0.092865095
2011/6/29	6.99	6.96	7.07	6.82	298233312	3	0.11768743	0.73086023	0.15145233
2011/6/30	6.99	6.78	7	6.66	253317959	4	0.2510149	0.63793796	0.111047156
2011/7/6	6.65	6.56	6.67	6.48	143147228	1	0.17683049	0.5285196	0.29465
2011/7/7	6.72	6.74	6.78	6.67	111970686	1	0.108707525	0.20290285	0.68838966
2011/7/11	6.35	6.17	6.37	6.12	142225617	1	0.041664157	0.046620455	0.91171545
2011/7/12	6.09	6.03	6.22	6.02	141902623	1	0.047220215	0.02290174	0.929878
2011/7/14	6.12	5.89	6.15	5.88	146857606	1	0.10620376	0.78464055	0.109155744
2011/7/18	5.7	5.54	5.75	5.35	225065769	2	0.08619557	0.39364585	0.5201586
2011/7/19	5.57	5.39	5.67	5.22	317667136	4	0.08721501	0.58802795	0.32475707
2011/7/20	5.48	5.67	5.82	5.45	245949560	1	0.13260783	0.7754072	0.09198496
2011/7/21	5.85	6.05	6.1	5.82	226832790	1	0.061598495	0.89980274	0.03859886
2011/8/1	5.86	5.63	5.87	5.52	157713056	1	0.09195554	0.72164756	0.18639688
2011/8/2	5.58	5.31	5.68	5.29	171136305	2	0.03575349	0.03726677	0.9269797
2011/8/3	5.31	5.36	5.41	5.14	173418465	1	0.23205164	0.41920877	0.3487396
2011/8/4	5.19	4.65	5.28	4.59	299769904	2	0.03724875	0.01610454	0.94664675
2011/8/5	4.79	3.99	4.87	3.85	542326928	3	0.045355216	0.02899196	0.9256528
2011/8/8	3.22	2.33	3.52	2.13	668208384	3	0.046179745	0.03220146	0.92161876
2011/8/9	2.84	3.42	3.45	2.5	479159872	1	0.059350517	0.122812204	0.8178373
2011/8/10	3.35	2.59	3.41	2.56	485434064	4	0.07607337	0.27481934	0.64910734
2011/8/11	2.92	3.07	3.24	2.78	336934336	2	0.028579239	0.019652698	0.9517681
2011/8/15	3.28	3.58	3.66	3.17	264672782	3	0.13856037	0.61133665	0.25010297
2011/8/16	3.43	3.22	3.48	3.16	271909824	1	0.6112431	0.051346213	0.33741072
2011/8/18	2.87	2.83	2.91	2.6	330453456	1	0.047515985	0.04383837	0.9086457
2011/8/19	2.62	2.79	2.94	2.57	286485072	1	0.05613139	0.02941203	0.91445667
2011/8/22	3.02	2.24	3.04	2.24	393530000	6	0.20995136	0.4126533	0.3773953
2011/8/23	2.19	2.12	2.26	1.83	557647664	4	0.11364578	0.7244876	0.1618666
2011/8/24	2.18	2.81	2.87	2.14	598097232	5	0.1272684	0.3506389	0.5220927
2011/8/25	4.11	3.47	4.62	3.2	853778704	9	0.14649802	0.1773918	0.67611015
2011/8/26	3.44	3.58	3.8	3.27	421088032	1	0.09550124	0.04108352	0.8634152
2011/8/29	3.92	4.21	4.23	3.78	359694720	2	0.10068677	0.77800757	0.12130564
2011/8/30	4.11	3.94	4.21	3.87	293188032	3	0.07064659	0.2420867	0.68726677
2011/9/2	3.14	3.08	3.28	3	303660528	6	0.05594036	0.085416354	0.85864323
2011/9/6	2.74	2.82	2.9	2.63	280816320	4	0.040161148	0.038067076	0.92177176
2011/9/7	3.06	3.31	3.35	2.93	251681264	4	0.11973127	0.2994675	0.58080125
2011/9/8	3.21	3.03	3.27	3.03	200567411	2	0.05351571	0.05112463	0.89535964
2011/9/9	2.94	2.83	3.04	2.79	176400507	5	0.059119295	0.018764192	0.92211646
2011/9/12	2.68	2.88	2.93	2.64	281996592	1	0.023909189	0.062801935	0.9132889
2011/9/13	2.92	2.83	3.01	2.8	218068363	1	0.09961823	0.13607164	0.7643101
2011/9/14	2.92	2.88	2.96	2.75	210564150	1	0.06430321	0.8845045	0.05119234
2011/9/15	3.01	3.16	3.17	2.96	227529729	3	0.18890302	0.5518322	0.2592648
2011/9/19	2.89	2.82	2.9	2.76	195377941	1	0.02389947	0.058289573	0.917811
2011/9/20	2.87	2.73	2.89	2.73	137806341	2	0.09828511	0.75822186	0.14349303
2011/9/22	2.07	1.89	2.11	1.83	379895200	1	0.031769488	0.01777895	0.9504515
2011/9/23	1.92	2.14	2.22	1.9	378633936	1	0.07135137	0.30027345	0.6283752
2011/9/26	2.31	2.43	2.43	2.14	223799141	4	0.07309666	0.14484113	0.7820622
2011/9/27	2.67	2.31	2.68	2.25	228011885	2	0.3999317	0.5227125	0.07735581
2011/9/29	2.23	2.18	2.28	1.98	219158885	2	0.08205526	0.48982668	0.42811808
2011/9/30	2.01	1.95	2.14	1.94	172622042	3	0.025115684	0.014581151	0.9603031
2011/10/3	1.91	1.36	2.01	1.35	365780752	3	0.043116685	0.11322627	0.843657
2011/10/4	1.31	1.59	1.59	0.96	436009648	2	0.040551513	0.018420506	0.9410279
2011/10/5	1.54	1.6	1.66	1.34	288972848	1	0.092440195	0.75291264	0.15464716
2011/10/6	1.6	2.11	2.14	1.48	333650400	1	0.12868527	0.6429295	0.2283852
2011/10/7	2.15	1.73	2.16	1.71	279453408	1	0.029252637	0.08406156	0.8866858
2011/10/10	1.97	2.11	2.12	1.95	220655158	5	0.18040244	0.5281409	0.29145658
2011/10/11	2.01	2.2	2.3	1.96	200126738	2	0.04347174	0.04022707	0.9163012
2011/10/12	2.34	2.41	2.57	2.17	282246640	3	0.071868345	0.6042327	0.32389894
2011/10/17	2.01	1.86	2.11	1.86	170897929	4	0.053602617	0.22363561	0.7227618
2011/10/18	2.1	2.47	2.62	1.99	491417248	2	0.040970165	0.028271371	0.9307585
2011/10/19	2.51	2.23	2.69	2.2	314521744	1	0.12349942	0.52262086	0.35387975
2011/10/21	2.42	2.29	2.48	2.21	239485399	2	0.0808141	0.85266864	0.06651725
2011/10/24	2.42	2.55	2.57	2.32	215973520	3	0.11580715	0.64265275	0.24154006
2011/10/25	2.48	2.29	2.5	2.29	197827142	2	0.060698003	0.42518634	0.51411563
2011/10/26	2.41	2.42	2.49	2.27	202965225	2	0.11403337	0.779729	0.106237665
2011/10/27	2.94	3.05	3.06	2.73	397748176	3	0.41485962	0.33190703	0.2532333
2011/10/28	2.91	3.18	3.26	2.88	269964912	1	0.9022693	0.05282923	0.044901416
2011/10/31	2.92	2.66	2.99	2.65	248325145	2	0.33765855	0.13509561	0.5272459
2011/11/1	2.21	2.23	2.51	2.15	365599200	2	0.066481404	0.025391113	0.9081274
2011/11/2	2.55	2.55	2.57	2.4	214942929	3	0.3696575	0.24548246	0.38486004
2011/11/3	2.74	2.74	2.81	2.41	239256749	2	0.13527656	0.48963088	0.37509257
2011/11/7	2.27	2.28	2.42	2.13	190890801	2	0.5098228	0.328556	0.16162124
2011/11/8	2.37	2.36	2.42	2.23	217678224	2	0.20611748	0.6405788	0.15330374
2011/11/9	2.14	1.99	2.19	1.98	259683976	2	0.055570394	0.025537096	0.9188925
2011/11/14	1.99	1.88	2.02	1.85	217323242	2	0.036943622	0.028098606	0.9349578
2011/11/15	1.84	1.96	2.07	1.83	265605369	3	0.2978479	0.065870844	0.63628125
2011/11/16	1.92	1.73	1.92	1.73	285134912	1	0.042629447	0.024895506	0.93247503
2011/11/17	1.81	1.63	1.86	1.62	282852896	3	0.21521986	0.04210258	0.7426775
2011/11/21	1.49	1.32	1.51	1.31	263241893	1	0.034212496	0.021380363	0.94440717
2011/11/22	1.35	1.2	1.41	1.15	265245661	3	0.06191035	0.4866091	0.45148054
2011/11/23	1.13	0.97	1.14	0.96	262939790	3	0.34250975	0.027950061	0.6295402
2011/11/28	1.33	1.08	1.36	0.97	339180208	2	0.14165646	0.6586546	0.199689
2011/11/29	1.02	0.91	1.11	0.86	324458448	3	0.4031366	0.36049238	0.236371
2011/11/30	1.24	1.28	1.28	1.02	429501296	10	0.42266732	0.15161052	0.42572218
2011/12/1	1.21	1.37	1.47	1.13	313423856	3	0.33356917	0.034471203	0.6319596
2011/12/2	1.51	1.48	1.72	1.45	280074464	1	0.88392276	0.06753524	0.048541997
2011/12/5	1.7	1.63	1.79	1.57	290366112	2	0.14835447	0.6656412	0.18600434
2011/12/6	1.58	1.62	1.76	1.54	252280584	2	0.04905778	0.39484647	0.5560958
2011/12/7	1.57	1.73	1.76	1.54	239984312	1	0.15102156	0.68935984	0.15961866
2011/12/8	1.68	1.43	1.72	1.37	281377888	3	0.30695674	0.025744205	0.66729903
2011/12/9	1.51	1.56	1.69	1.47	291473600	1	0.119160615	0.65007174	0.23076764
2011/12/12	1.43	1.29	1.44	1.24	186466798	1	0.057067357	0.035703674	0.90722895
2011/12/13	1.4	1.16	1.44	1.06	223908065	2	0.13408542	0.74602383	0.11989081
2011/12/14	1.08	1.07	1.21	1.04	221497209	1	0.06362156	0.040441994	0.8959364
2011/12/15	1.17	1.1	1.21	1.05	194286781	2	0.09945057	0.73201275	0.16853677
2011/12/16	1.15	1.04	1.26	1	219876167	7	0.3102637	0.3363987	0.3533376
2011/12/19	1.04	0.82	1.06	0.76	336348320	6	0.2475061	0.43723643	0.31525746
2011/12/20	0.95	1.01	1.06	0.88	235780973	12	0.36895648	0.26497182	0.3660717
2011/12/21	1.02	1.07	1.09	0.94	202380028	2	0.041451965	0.08367448	0.8748735
2011/12/22	1.1	1.31	1.35	1.05	299627360	4	0.053302526	0.5009958	0.44570172
2011/12/27	1.39	1.32	1.42	1.3	156972596	2	0.48879483	0.44372216	0.067483
2011/12/28	1.29	1.2	1.3	1.18	36812780	2	0.042584866	0.029982556	0.92743254
2011/12/29	1.29	1.2	1.3	1.18	36812780	5	0.22393493	0.52777797	0.24828708
2011/12/30	1.23	1.39	1.4	1.21	129049206	2	0.4665088	0.038430423	0.4950608
2012/1/3	1.59	1.64	1.73	1.58	238325437	4	0.0972889	0.45689812	0.445813
2012/1/4	1.55	1.65	1.72	1.46	239642659	2	0.05319529	0.01966021	0.9271444
2012/1/5	1.59	2.15	2.19	1.55	534804016	4	0.032223612	0.04741278	0.92036366
2012/1/6	2.05	2.02	2.14	1.9	296959696	2	0.030765193	0.4802619	0.4889729
2012/1/9	2.1	2.11	2.21	2.03	236238172	2	0.5496214	0.036922388	0.4134562
2012/1/10	2.28	2.47	2.5	2.28	350240784	3	0.18316472	0.51252484	0.3043104
2012/1/11	2.44	2.71	2.74	2.36	349476576	5	0.13117927	0.32808095	0.54073983
2012/1/12	2.83	2.63	2.86	2.5	358953424	3	0.31755114	0.046240512	0.63620836
2012/1/13	2.33	2.45	2.53	2.25	334061952	3	0.03182361	0.25109252	0.7170839
2012/1/17	2.47	2.32	2.66	2.28	290272320	2	0.0804148	0.8286917	0.090893425
2012/1/18	2.34	2.64	2.64	2.3	297554960	2	0.06242121	0.8107785	0.12680024
2012/1/19	3.05	2.8	3.13	2.58	487923200	5	0.41103697	0.51747096	0.07149206
2012/1/20	2.79	2.91	2.92	2.67	233169253	5	0.70011556	0.24628766	0.053596813
2012/1/23	2.97	3.09	3.21	2.95	336880432	3	0.10209709	0.43119106	0.46671185
2012/1/24	2.95	3.13	3.19	2.9	226171384	2	0.33524066	0.19912645	0.46563295
2012/1/26	3.29	3.14	3.34	3.07	263727109	1	0.09556548	0.7418858	0.16254868
2012/1/30	2.97	2.91	2.99	2.86	229114534	4	0.04168898	0.028309096	0.93000185
2012/1/31	3.01	2.97	3.03	2.89	206950851	1	0.8281008	0.081993654	0.089905605
2012/2/2	3.27	3.29	3.33	3.17	230468025	6	0.38907292	0.5073996	0.1035274
2012/2/3	3.5	3.68	3.73	3.47	358671296	3	0.08660408	0.68017817	0.23321773
2012/2/6	3.62	3.81	3.81	3.61	233102073	3	0.0427167	0.033043556	0.9242398
2012/2/8	3.8	3.97	3.99	3.77	424883328	1	0.05332705	0.9055126	0.041160427
2012/2/9	4.15	4.02	4.19	3.94	476631168	2	0.4623183	0.4049037	0.13277794
2012/2/10	3.89	3.91	3.96	3.82	251106275	2	0.044920493	0.14392996	0.81114954
2012/2/14	3.99	3.82	4.01	3.79	382854784	2	0.034288097	0.46770033	0.4980116
2012/2/15	3.85	3.62	3.96	3.61	366451616	3	0.09835107	0.17769974	0.72394913
2012/2/16	3.55	3.91	3.91	3.5	251320233	6	0.41429618	0.20824611	0.37745774
2012/2/17	3.88	3.86	3.92	3.76	326854944	4	0.3130046	0.33928406	0.3477113
2012/2/21	3.86	3.95	4.04	3.84	332207376	2	0.24674624	0.0499859	0.7032679
2012/2/22	3.9	3.79	3.97	3.79	225910653	3	0.30764383	0.0641876	0.6281686
2012/2/23	3.81	3.86	3.89	3.74	141496273	1	0.1698086	0.41404343	0.41614795
2012/2/24	3.89	3.72	3.93	3.72	161500791	2	0.019361308	0.44524133	0.53539735
2012/2/27	3.63	3.88	3.89	3.51	290058512	1	0.048955906	0.4261449	0.52489924
2012/2/28	3.89	3.96	3.99	3.84	190627677	2	0.09852354	0.7633872	0.13808927
2012/2/29	4.01	3.82	4.09	3.82	254289952	2	0.10659695	0.7495239	0.14387918
2012/3/5	3.94	3.82	3.98	3.8	195373050	1	0.034889866	0.022972941	0.9421371
2012/3/6	3.63	3.56	3.64	3.51	256949473	3	0.10125526	0.02406902	0.8746757
2012/3/7	3.66	3.87	3.87	3.62	305958096	1	0.06640079	0.85811925	0.07547993
2012/3/8	3.92	3.91	3.97	3.85	159327237	1	0.22099137	0.56930304	0.20970556
2012/3/12	3.86	3.84	3.91	3.76	162875245	1	0.8929345	0.0349634	0.07210209
2012/3/13	3.92	4.34	4.35	3.9	374815904	1	0.08907657	0.8568379	0.054085486
2012/3/14	4.51	4.69	4.75	4.41	484763104	4	0.4961948	0.19637796	0.30742726
2012/3/15	4.83	5.09	5.1	4.7	483270368	3	0.3775308	0.4879032	0.134566
2012/3/16	5.26	5.43	5.48	5.18	318801376	2	0.0327745	0.464542	0.5026835
2012/3/19	5.63	5.38	5.95	5.36	659213280	2	0.45490754	0.43184882	0.11324366
2012/3/20	5.48	5.66	5.82	5.44	446671840	4	0.48177373	0.18700986	0.33121637
2012/3/21	5.81	5.67	5.88	5.59	324525696	3	0.90723157	0.07692722	0.015841246
2012/3/22	5.51	5.45	5.62	5.37	262037363	1	0.032797843	0.02001411	0.947188
2012/3/23	5.32	5.52	5.53	5.25	116489256	1	0.07961601	0.43404877	0.4863352
2012/3/26	5.86	5.76	5.89	5.7	202747488	2	0.091557205	0.7798495	0.12859331
2012/3/27	5.71	5.45	5.75	5.43	246854684	1	0.03597427	0.021542287	0.9424835
2012/3/28	5.47	5.6	5.63	5.43	231801824	4	0.21914804	0.21829279	0.5625592
2012/3/29	5.48	5.38	5.53	5.28	251896237	5	0.36973217	0.20436437	0.4259034
2012/3/30	5.46	5.42	5.49	5.2	236720999	2	0.04417491	0.34868082	0.60714424
2012/4/2	5.39	5.53	5.63	5.26	176941090	5	0.17007066	0.41533318	0.41459617
2012/4/3	5.52	5.34	5.52	5.26	187893178	5	0.32609966	0.06392079	0.6099795
2012/4/4	5.2	5.05	5.21	5	224404430	4	0.26311842	0.04359327	0.69328827
2012/4/5	4.99	5.08	5.25	4.96	179719385	3	0.034599703	0.032040942	0.9333593
2012/4/9	4.89	4.78	4.89	4.68	209474431	3	0.27329817	0.045758147	0.68094367
2012/4/10	4.82	4.39	4.94	4.35	373008816	2	0.36859676	0.050627463	0.58077574
2012/4/11	4.63	4.71	4.76	4.57	248471130	3	0.08792812	0.4621539	0.44991803
2012/4/13	4.93	4.53	4.93	4.53	278091552	3	0.61410075	0.04851548	0.33738375
2012/4/16	4.72	4.64	4.78	4.47	215279254	5	0.5198198	0.13469979	0.34548038
2012/4/17	4.81	4.77	4.85	4.72	190574303	3	0.63266945	0.3263116	0.041018967
2012/4/18	4.73	4.77	4.85	4.69	157611184	1	0.028561471	0.051447358	0.91999125
2012/4/19	5.01	4.62	5.02	4.52	346651072	8	0.3956997	0.15377185	0.45052844
2012/4/20	4.63	4.21	4.63	4.18	274556864	8	0.08685292	0.35631374	0.5568333
2012/4/23	3.87	4.03	4.15	3.8	253771990	5	0.3807469	0.2857507	0.33350244
2012/4/24	4.1	4.06	4.12	3.95	187902465	1	0.09470113	0.027689774	0.8776091
2012/4/25	4.15	4.11	4.2	4.02	163006432	1	0.018801216	0.012812972	0.9683858
2012/4/26	4.04	4.12	4.25	4.02	128601606	3	0.28356424	0.07708313	0.6393527
2012/4/27	4.19	4.1	4.19	4.04	105288297	1	0.593051	0.06086801	0.34608093
2012/4/30	4.07	3.96	4.09	3.89	133315843	3	0.46681514	0.03814916	0.49503565
2012/5/1	3.96	4.16	4.25	3.93	177020171	4	0.32059866	0.22539791	0.45400345
2012/5/2	4.06	4.01	4.08	3.97	134853979	2	0.49075165	0.031647597	0.47760075
2012/5/3	4.02	3.85	4.03	3.76	203147049	1	0.033814415	0.025767097	0.9404185
2012/5/8	3.72	3.64	3.75	3.54	177848614	2	0.57447404	0.120580696	0.30494526
2012/5/9	3.52	3.58	3.67	3.5	173122992	1	0.0531001	0.018201083	0.92869884
2012/5/11	3.33	3.4	3.62	3.26	244332055	1	0.027838152	0.013662336	0.95849955
2012/5/14	3.22	3.2	3.37	3.2	167744728	2	0.05493594	0.04392833	0.9011357
2012/5/15	3.22	3.15	3.4	3.1	199717129	2	0.061433062	0.37775713	0.5608098
2012/5/16	3.25	2.96	3.32	2.93	214347976	3	0.27195165	0.24381489	0.48423347
2012/5/17	2.95	2.83	3.1	2.78	237731115	2	0.5292513	0.26629898	0.20444971
2012/5/21	2.88	2.68	2.96	2.57	218828290	2	0.12423593	0.6483258	0.22743824
2012/5/22	2.77	2.83	3	2.71	216520267	6	0.19277638	0.17501174	0.6322119
2012/5/23	2.75	3.02	3.02	2.7	186100695	1	0.042674076	0.02764971	0.92967623
2012/5/24	3.11	2.99	3.18	2.86	204699449	1	0.5242021	0.059927493	0.41587043
2012/5/29	3.13	3.29	3.3	3.07	156739916	4	0.49038097	0.43413365	0.07548539
2012/6/1	2.98	2.88	3.05	2.8	237943576	2	0.056097284	0.033815272	0.91008747
2012/6/4	2.96	2.76	2.96	2.71	160859165	3	0.27857807	0.12327468	0.5981472
2012/6/5	2.77	2.96	3	2.76	144540950	3	0.2344658	0.2921477	0.4733865
2012/6/6	3.1	3.5	3.63	3.04	351890720	5	0.418343	0.41453114	0.16712582
2012/6/7	3.67	3.28	3.76	3.24	274687296	2	0.15903232	0.3472951	0.4936726
2012/6/8	3.21	3.42	3.44	3.06	231937736	6	0.35802838	0.041594576	0.6003771
2012/6/11	3.58	3.14	3.63	3.14	202661657	2	0.09292199	0.30526593	0.6018121
2012/6/12	3.18	3.35	3.36	3.08	145809394	2	0.07705021	0.82268625	0.100263566
2012/6/13	3.26	3.36	3.47	3.21	159997781	3	0.043060932	0.04666994	0.9102692
2012/6/14	3.38	3.52	3.55	3.3	155148159	4	0.34340256	0.3068845	0.34971294
2012/6/15	3.58	3.76	3.76	3.41	197918672	1	0.11830767	0.6942635	0.18742877
2012/6/18	3.63	3.62	3.77	3.59	138745896	2	0.029351044	0.030009322	0.9406396
2012/6/19	3.74	3.97	4.06	3.72	246870763	4	0.28946954	0.5542383	0.15629216
2012/6/20	4.02	4	4.08	3.88	212062999	5	0.46412438	0.06134663	0.47452897
2012/6/21	3.97	3.68	4.03	3.66	221313473	2	0.046595268	0.20590523	0.7474995
2012/6/22	3.82	3.8	3.87	3.65	139630177	1	0.056726106	0.77174133	0.17153259
2012/6/25	3.59	3.46	3.6	3.42	148229436	2	0.04820447	0.026656216	0.9251393
2012/6/26	3.51	3.47	3.54	3.34	128114157	2	0.058018398	0.87050164	0.071479954
2012/6/27	3.54	3.63	3.68	3.47	109735490	1	0.8233159	0.12558101	0.05110302
2012/6/28	3.48	3.6	3.61	3.39	131734598	2	0.48011404	0.035493933	0.48439205
2012/7/2	4.06	3.91	4.07	3.73	151858910	2	0.06140676	0.4266513	0.51194197
2012/7/5	3.89	3.68	3.92	3.68	117987890	3	0.34125128	0.04736341	0.6113852
2012/7/9	3.49	3.42	3.56	3.39	86414031	2	0.37522733	0.5278512	0.09692149
2012/7/10	3.51	3.34	3.53	3.26	99750850	2	0.07258304	0.34605184	0.5813651
2012/7/11	3.35	3.49	3.55	3.31	127442196	2	0.039256394	0.03323713	0.92750645
2012/7/12	3.39	3.34	3.41	3.29	106053475	3	0.04907249	0.02848876	0.9224388
2012/7/13	3.42	3.68	3.69	3.41	175103979	2	0.09684539	0.7739767	0.12917785
2012/7/16	3.78	3.67	3.82	3.63	108065915	3	0.34182104	0.30981508	0.3483639
2012/7/17	3.78	3.78	3.79	3.61	125126472	1	0.9278941	0.038364995	0.033740852
2012/7/18	3.74	3.39	3.79	3.36	251211780	9	0.20904566	0.47272456	0.31822976
2012/7/19	3.42	3.12	3.51	2.98	258688450	4	0.12952626	0.44747958	0.42299414
2012/7/20	3.06	2.93	3.07	2.92	158576680	2	0.03989345	0.07129112	0.8888155
2012/7/23	2.8	2.95	3.01	2.76	167471753	2	0.025691103	0.044086095	0.93022275
2012/7/25	2.97	2.93	3.02	2.87	115751718	2	0.04767111	0.23777732	0.71455157
2012/7/27	3.06	3.17	3.26	3	145372524	1	0.9070064	0.055152684	0.037840944
2012/7/30	3.14	3.14	3.24	3.12	74298744	5	0.37103948	0.063681096	0.5652794
2012/7/31	3.14	3.2	3.2	3.07	84100362	2	0.45328674	0.19507548	0.35163775
2012/8/1	3.21	3.08	3.22	3.07	96185432	1	0.027620303	0.95251024	0.01986949
2012/8/3	3.16	3.29	3.35	3.13	128768132	1	0.49838915	0.48473135	0.016879505
2012/8/6	3.31	3.5	3.54	3.3	111597688	1	0.82738364	0.027217917	0.14539847
2012/8/8	3.44	3.53	3.63	3.43	72914780	3	0.61582184	0.036558244	0.34761998
2012/8/9	3.54	3.58	3.62	3.53	58362362	2	0.05575487	0.47835037	0.46589473
2012/8/10	3.52	3.6	3.62	3.49	50068013	1	0.8480707	0.10068677	0.05124252
2012/8/13	3.58	3.58	3.69	3.54	57961784	5	0.08126898	0.17252637	0.7462047
2012/8/14	3.64	3.64	3.76	3.6	103772388	4	0.27064782	0.1933458	0.5360064
2012/8/15	3.61	3.73	3.73	3.59	72613347	2	0.105700746	0.031622563	0.8626767
2012/8/16	3.75	3.79	3.82	3.69	77796798	2	0.05612056	0.42756295	0.51631653
2012/8/20	3.84	4.01	4.05	3.84	99858942	1	0.08479923	0.33085692	0.58434385
2012/8/21	4.11	4.05	4.26	4.02	186443475	2	0.06402704	0.44984165	0.48613128
2012/8/22	4	4.08	4.18	3.98	139720705	1	0.8135408	0.028836906	0.15762228
2012/8/23	4.08	4.01	4.13	3.98	98350879	1	0.052925088	0.74126333	0.20581156
2012/8/24	3.98	4.02	4.07	3.89	88351336	2	0.9047565	0.04958741	0.045656078
2012/8/27	4.06	3.93	4.06	3.91	95439098	1	0.04589952	0.02269339	0.9314071
2012/8/28	3.9	3.82	3.97	3.81	90301976	2	0.028052244	0.027264025	0.94468373
2012/8/29	3.84	3.86	3.96	3.84	90073590	2	0.140745	0.4140871	0.445168
2012/8/30	3.81	3.77	3.81	3.69	83584139	1	0.043620925	0.012660962	0.9437181
2012/9/4	3.86	3.86	3.97	3.81	81671093	2	0.031420223	0.05810264	0.9104771
2012/9/5	3.86	3.82	3.89	3.8	54220648	3	0.3383582	0.11223182	0.5494099
2012/9/7	4.33	4.67	4.67	4.32	231292805	1	0.12039662	0.6575072	0.22209625
2012/9/10	4.7	4.45	4.79	4.4	189126178	4	0.032266065	0.020549465	0.9471845
2012/9/12	5.02	4.84	5.06	4.74	203390423	3	0.14386852	0.6914986	0.1646328
2012/9/14	5.47	5.42	5.66	5.32	328330096	2	0.09232029	0.81974	0.08793971
2012/9/17	5.26	5.17	5.36	5.14	138329776	2	0.025173798	0.025778819	0.9490474
2012/9/18	5.03	5.1	5.16	4.96	149529901	6	0.27732217	0.08593654	0.63674134
2012/9/19	5.2	5.16	5.33	5.13	125503861	2	0.081883244	0.7120128	0.20610386
2012/9/20	5.01	5.06	5.12	4.95	108301651	5	0.39528027	0.08403073	0.52068895
2012/9/21	5.22	4.98	5.22	4.95	154249184	1	0.4756315	0.23800777	0.28636074
2012/9/24	4.86	4.97	5.07	4.82	112576250	3	0.04435389	0.039088268	0.9165578
2012/9/25	5.03	4.79	5.08	4.78	145241859	3	0.3479855	0.23507892	0.4169356
2012/9/27	4.8	4.84	4.94	4.77	117896000	2	0.15829572	0.6076956	0.23400876
2012/9/28	4.76	4.7	4.8	4.66	117440768	1	0.9308192	0.04986662	0.019314097
2012/10/1	4.74	4.83	5	4.72	132640691	2	0.18264449	0.534032	0.28332353
2012/10/2	4.97	4.8	4.97	4.75	107816861	1	0.9080248	0.023596715	0.06837852
2012/10/3	4.84	4.98	4.99	4.78	114090126	2	0.047642674	0.89036226	0.061995048
2012/10/4	5.07	5.28	5.29	5.02	158773783	2	0.114676096	0.6474904	0.23783349
2012/10/5	5.43	5.19	5.52	5.1	203594222	2	0.45384175	0.15191635	0.39424193
2012/10/8	5.03	5.15	5.25	5	81332712	2	0.046564836	0.029359728	0.9240755
2012/10/9	5.19	5.08	5.25	4.91	151780219	1	0.9215419	0.040075526	0.03838256
2012/10/10	5.06	5.08	5.14	4.93	109345590	2	0.2433911	0.23962168	0.51698714
2012/10/11	5.26	5.21	5.29	5.17	122010680	2	0.061531436	0.31554782	0.62292075
2012/10/12	5.03	4.99	5.15	4.92	157276143	2	0.43431053	0.36456573	0.20112377
2012/10/15	5.1	5.31	5.31	5.03	152644950	3	0.06801302	0.60189945	0.33008754
2012/10/16	5.4	5.33	5.47	5.25	171532270	4	0.4460858	0.23980632	0.31410787
2012/10/17	5.29	5.31	5.47	5.17	228963982	2	0.7860581	0.17178257	0.042159334
2012/10/18	5.25	5.34	5.44	5.24	149250690	4	0.21049336	0.14139976	0.64810693
2012/10/19	5.29	5.31	5.42	5.26	168593336	3	0.28540763	0.14915045	0.56544197
2012/10/22	5.34	5.42	5.43	5.28	130950092	2	0.8902414	0.06571271	0.044045925
2012/10/25	5.23	5.11	5.28	5.04	120344071	1	0.8467462	0.13772894	0.015524812
2012/11/5	5.7	5.62	5.79	5.49	120337162	2	0.049039014	0.44376746	0.50719357
2012/11/7	5.5	5.1	5.54	5.09	283849968	3	0.5772602	0.057650853	0.3650889
2012/11/9	5.16	5.3	5.46	5.14	140425430	3	0.33954632	0.053104132	0.6073496
2012/11/12	5.37	5.26	5.39	5.25	67883937	2	0.069009915	0.39390412	0.53708595
2012/11/13	5.18	5.2	5.42	5.15	118780297	1	0.12222096	0.8659994	0.01177969
2012/11/14	5.25	4.86	5.29	4.82	195895836	2	0.58517724	0.05459783	0.36022487
2012/11/15	4.9	4.96	5.07	4.89	142267066	3	0.61103326	0.25777844	0.13118827
2012/11/20	5.33	5.5	5.55	5.29	148309708	1	0.082199745	0.81879574	0.099004515
2012/11/26	5.69	5.7	5.74	5.62	98524343	1	0.03780097	0.025580047	0.9366189
2012/11/27	5.76	5.53	5.82	5.53	147933526	1	0.11455651	0.053845827	0.8315977
2012/11/28	5.43	5.63	5.63	5.25	151221723	2	0.03941088	0.45576513	0.5048239
2012/12/3	5.8	5.67	5.81	5.65	99148115	2	0.844072	0.04629855	0.10962949
2012/12/4	5.66	5.78	5.78	5.64	143103390	2	0.04935187	0.18693796	0.7637102
2012/12/5	5.85	6.34	6.44	5.83	428289616	1	0.7254568	0.044745035	0.22979824
2012/12/7	6.44	6.51	6.56	6.36	190929696	1	0.06370164	0.6283563	0.30794203
2012/12/10	6.48	6.45	6.51	6.34	147274968	2	0.0595149	0.40501133	0.53547376
2012/12/11	6.52	6.39	6.59	6.38	158156827	3	0.9225573	0.050347093	0.02709567
2012/12/12	6.47	6.49	6.58	6.39	165971350	2	0.34735262	0.17547634	0.47717103
2012/12/13	6.47	6.42	6.54	6.39	94061706	2	0.45479375	0.066593386	0.4786129
2012/12/14	6.42	6.46	6.48	6.4	91340714	1	0.112384036	0.78908974	0.09852615
2012/12/17	6.52	6.88	6.88	6.52	164011458	2	0.10626504	0.59575033	0.2979846
2012/12/18	7.12	7.24	7.24	6.93	253191568	5	0.5885419	0.26851243	0.14294557
2012/12/21	7.08	7.17	7.23	7	229106420	1	0.2724668	0.70352155	0.024011562
2012/12/24	7.15	7.13	7.17	7.09	50654879	1	0.03381223	0.018956877	0.9472308
2012/12/28	7.2	7.24	7.37	7.15	129115279	1	0.03232072	0.023232078	0.94444716
2012/12/31	7.25	7.49	7.53	7.18	166589223	1	0.053285755	0.022994816	0.9237194
2013/1/2	7.93	7.91	8.03	7.78	234583407	3	0.37347385	0.36734816	0.25917804
2013/1/7	8.03	7.97	8.08	7.88	198470696	3	0.04217067	0.023020903	0.93480843
2013/1/8	7.97	7.86	7.98	7.77	166884558	7	0.29347762	0.034758415	0.6717639
2013/1/9	7.75	7.31	7.88	7.21	318360288	3	0.3680612	0.52233154	0.10960722
2013/1/10	7.49	7.66	7.69	7.42	198372567	2	0.16658892	0.28894246	0.54446864
2013/1/11	7.58	7.51	7.6	7.39	145108497	4	0.11667499	0.2469295	0.6363955
2013/1/14	7.49	7.35	7.51	7.26	109194340	6	0.20076452	0.30723575	0.49199972
2013/1/15	7.26	7.43	7.5	7.18	125270250	10	0.2508121	0.14936998	0.5998179
2013/1/16	7.46	7.66	7.67	7.35	162143129	2	0.47786075	0.03806777	0.48407143
2013/1/17	7.57	7.16	7.58	7.05	321668176	8	0.32614714	0.21319523	0.46065766
2013/1/18	7.14	7.02	7.21	6.9	178524297	3	0.09450891	0.52733564	0.37815547
2013/1/22	7	7.23	7.24	6.97	135024451	2	0.17285675	0.052296996	0.7748463
2013/1/23	7.26	7.3	7.32	7.11	118963645	4	0.28119418	0.63449717	0.084308654
2013/1/24	7.33	7.41	7.55	7.3	127054295	1	0.9140581	0.06524369	0.020698197
2013/1/25	7.57	7.5	7.6	7.39	99443146	2	0.45816278	0.45064777	0.09118943
2013/1/28	7.52	7.36	7.55	7.31	90904946	2	0.03957665	0.6955216	0.26490173
2013/1/29	7.3	7.37	7.46	7.28	96221532	2	0.10812384	0.32757172	0.5643045
2013/1/30	7.37	7.26	7.42	7.23	87509445	1	0.120247565	0.6232735	0.25647897
2013/1/31	7.2	7.2	7.24	7.1	95665862	2	0.10658285	0.77275527	0.120661885
2013/2/1	7.29	7.59	7.61	7.25	159310168	2	0.14301011	0.5521249	0.30486497
2013/2/4	7.46	7.36	7.57	7.34	138396125	2	0.035299905	0.027278528	0.93742156
2013/2/5	7.47	7.76	7.86	7.44	185753539	4	0.5137663	0.3206654	0.16556841
2013/2/7	7.85	7.72	7.86	7.61	151236092	1	0.029747764	0.03208951	0.9381628
2013/2/8	7.74	7.64	7.78	7.6	123337351	3	0.0729573	0.81991106	0.10713159
2013/2/11	7.61	7.74	7.78	7.55	103066346	1	0.02487886	0.02049963	0.95462143
2013/2/12	7.75	8.12	8.22	7.66	230954741	2	0.06901926	0.6865648	0.24441595
2013/2/13	8.23	8.05	8.3	7.93	190989234	1	0.088038884	0.7791821	0.13277906
2013/2/14	7.97	8.01	8.15	7.95	143479508	1	0.03191763	0.042967957	0.9251144
2013/2/15	8.08	7.91	8.09	7.85	154942467	1	0.1275986	0.5097999	0.36260155
2013/2/19	7.98	8.07	8.19	7.94	169288987	4	0.5530361	0.33826977	0.10869414
2013/2/20	8.06	7.68	8.17	7.63	189946740	1	0.07160822	0.03622256	0.89216924
2013/2/21	7.6	7.3	7.61	7.23	234093335	1	0.0285434	0.015693765	0.9557628
2013/2/22	7.5	7.32	7.51	7.14	177887773	1	0.19111791	0.47469968	0.3341824
2013/2/25	7.48	6.91	7.49	6.86	202633477	3	0.36456618	0.20477694	0.43065688
2013/2/26	7	7.01	7.1	6.91	172180381	1	0.045091584	0.052948985	0.9019594
2013/2/27	7.04	7.19	7.25	6.99	146532237	1	0.09086244	0.7896065	0.11953102
2013/2/28	7.21	7.12	7.26	7.08	138866748	3	0.42974424	0.50069916	0.06955654
2013/3/1	7.02	7.23	7.44	6.91	188300052	2	0.042726945	0.026050646	0.93122244
2013/3/4	7.16	7.3	7.34	7.11	114630355	1	0.042882945	0.021923132	0.9351939
2013/3/5	7.45	7.44	7.6	7.42	134859282	1	0.3801126	0.56562793	0.05425955
2013/3/6	7.66	7.81	7.91	7.65	181356104	2	0.23695533	0.660444	0.10260059
2013/3/7	7.89	8.15	8.17	7.87	204238944	6	0.5182987	0.20544635	0.276255
2013/3/8	8.31	7.96	8.33	7.91	208308115	1	0.0956569	0.7208752	0.18346788
2013/3/11	7.97	8.04	8.11	7.91	105828270	1	0.02470413	0.022684177	0.9526117
2013/3/12	8	7.9	8.07	7.8	127568770	3	0.07786853	0.22395106	0.6981804
2013/3/13	7.93	7.95	8	7.87	85498187	2	0.9127741	0.05062249	0.036603443
2013/3/15	8.41	8.46	8.55	8.24	315575424	3	0.29394826	0.043951962	0.6620998
2013/3/18	8.18	8.45	8.57	8.15	185791447	3	0.31297156	0.04727982	0.63974863
2013/3/19	8.68	8.6	8.83	8.48	241475792	1	0.073032655	0.80814034	0.11882706
2013/3/20	8.67	8.67	8.78	8.6	217728060	3	0.6520993	0.2612939	0.08660684
2013/3/21	8.6	8.46	8.73	8.44	152238228	3	0.05909961	0.02317395	0.91772646
2013/3/22	8.51	8.45	8.56	8.37	100262174	2	0.060680497	0.49482286	0.44449663
2013/3/25	8.57	8.29	8.61	8.21	153621664	1	0.036550067	0.026603188	0.93684673
2013/3/26	8.34	8.17	8.39	8.04	134997962	1	0.055439945	0.75605714	0.18850291
2013/3/28	8.13	8.07	8.17	8	90533732	1	0.024043694	0.02062849	0.95532787
2013/4/1	8.04	8.04	8.17	7.99	85746017	1	0.5111803	0.41178346	0.077036336
2013/4/2	8.13	8.04	8.13	8.03	102004179	1	0.07453295	0.86372817	0.061738934
2013/4/3	8	7.7	8.03	7.61	197924439	3	0.33515418	0.045056313	0.61978954
2013/4/4	7.7	7.83	7.88	7.61	115841434	2	0.08561157	0.6545135	0.25987497
2013/4/5	7.56	7.86	7.9	7.53	140352730	2	0.4747452	0.03901438	0.4862404
2013/4/8	7.89	8.1	8.1	7.8	100073395	3	0.36395046	0.24337493	0.3926746
2013/4/9	8.14	8.14	8.24	8.1	131800376	1	0.02873709	0.08329123	0.88797176
2013/4/10	8.2	8.21	8.29	8.15	105140177	1	0.13282412	0.7720974	0.095078506
2013/4/12	8.03	8.06	8.14	7.96	87147982	1	0.049452644	0.049875617	0.9006717
2013/4/15	8.08	7.87	8.21	7.86	169217518	1	0.025542513	0.030253004	0.94420445
2013/4/16	8.1	8.17	8.25	7.97	145133445	4	0.46733934	0.25784904	0.27481163
2013/4/17	7.8	7.59	7.91	7.34	333175616	10	0.31462184	0.08189795	0.6034802
2013/4/18	7.5	7.33	7.54	7.12	218385159	5	0.08118711	0.36870217	0.5501107
2013/4/19	7.45	7.55	7.58	7.32	118492265	2	0.073330626	0.14553729	0.7811321
2013/4/22	7.57	7.61	7.64	7.46	88159937	2	0.4745026	0.032521244	0.4929762
2013/4/23	7.81	7.96	8.05	7.79	175178961	1	0.18750632	0.5712541	0.2412396
2013/4/24	8.02	8.2	8.26	8.01	118691876	2	0.11328127	0.34228578	0.5444329
2013/4/25	8.28	8.33	8.43	8.25	118231050	2	0.0652516	0.49341875	0.44132957
2013/4/26	8.23	8.31	8.35	8.18	82816803	1	0.021221839	0.016494902	0.96228325
2013/4/29	8.34	8.27	8.37	8.26	64783422	2	0.47027582	0.08315824	0.4465659
2013/4/30	8.28	8.2	8.29	8.09	88355569	1	0.034754023	0.037438236	0.9278078
2013/5/2	8.06	8.08	8.1	7.94	76244063	3	0.61359143	0.32587937	0.06052919
2013/5/3	8.25	8.13	8.3	8.09	93585848	1	0.25533938	0.49075305	0.2539076
2013/5/6	8.28	8.77	8.78	8.25	262477794	3	0.034780316	0.53448117	0.43073854
2013/5/7	8.81	8.79	9	8.65	217240432	3	0.3988477	0.36342955	0.23772275
2013/5/9	8.94	8.8	8.95	8.76	104535832	1	0.2276906	0.68246096	0.08984837
2013/5/10	8.83	8.91	8.93	8.78	86887506	2	0.07321786	0.4201854	0.50659674
2013/5/13	8.87	8.87	8.99	8.84	93660612	2	0.37868214	0.13581069	0.48550716
2013/5/14	8.93	9.23	9.25	8.91	152506131	1	0.058757786	0.84500134	0.096240886
2013/5/15	9.18	9.33	9.44	9.18	138605816	1	0.32162938	0.03946749	0.63890314
2013/5/17	9.39	9.32	9.41	9.28	106661918	1	0.07492485	0.834393	0.090682186
2013/5/21	9.41	9.33	9.45	9.25	101303551	2	0.09064953	0.45083168	0.45851883
2013/5/22	9.37	9.2	9.62	9.06	173375553	1	0.14112297	0.7200266	0.13885042
2013/5/23	8.82	9.1	9.31	8.71	189753701	3	0.05446662	0.24562232	0.6999111
2013/5/28	9.38	9.24	9.4	9.2	132993175	1	0.89074475	0.059045326	0.050209995
2013/5/29	9.2	9.37	9.44	9.16	125905327	5	0.04251902	0.18508308	0.77239794
2013/5/30	9.39	9.72	9.82	9.32	151982582	2	0.03778734	0.43783128	0.52438134
2013/5/31	9.8	9.55	9.88	9.55	155392659	1	0.023375947	0.028912045	0.94771194
2013/6/3	9.58	9.44	9.62	9.1	193044423	2	0.096991435	0.5329605	0.37004805
2013/6/4	9.4	9.25	9.56	9.2	128819641	1	0.039931696	0.11319845	0.8468698
2013/6/5	9.18	8.99	9.35	8.87	184566230	4	0.68153614	0.03799293	0.2804709
2013/6/6	8.97	9.1	9.14	8.75	141340127	1	0.11409348	0.05570402	0.83020246
2013/6/7	9.23	9.28	9.29	9.05	120222220	1	0.7692758	0.03302213	0.19770202
2013/6/12	9.14	8.96	9.15	8.87	116951527	1	0.8011764	0.10960186	0.08922173
2013/6/14	9.13	8.97	9.14	8.93	85795659	1	0.073384605	0.8337367	0.09287865
2013/6/18	9.11	9.17	9.24	9.1	66088484	2	0.41331136	0.39505234	0.19163626
2013/6/19	9.18	9.09	9.3	9.07	102765553	2	0.8221339	0.07537936	0.10248672
2013/6/20	8.98	8.79	9.04	8.7	184659921	1	0.9185744	0.023219239	0.058206297
2013/6/21	8.89	8.59	8.9	8.29	193800269	4	0.31193385	0.25286663	0.43519956
2013/6/24	8.3	8.2	8.35	8.03	158341017	2	0.024992922	0.01365691	0.9613502
2013/6/25	8.51	8.57	8.67	8.33	131423932	2	0.114072576	0.73935425	0.14657316
2013/6/28	8.87	8.76	8.9	8.74	87951258	1	0.02788976	0.02148477	0.9506255
2013/7/3	8.72	8.73	8.74	8.63	37957905	2	0.5086756	0.24634682	0.24497758
2013/7/5	8.89	8.96	8.98	8.81	79505439	1	0.06795139	0.8230278	0.10902084
2013/7/8	9.01	9.18	9.27	8.98	105954350	3	0.38814497	0.47956207	0.13229302
2013/7/9	9.27	9.43	9.43	9.15	104990800	2	0.45900774	0.045653507	0.4953387
2013/7/10	9.41	9.27	9.43	9.21	101677335	2	0.20730582	0.5265142	0.26618
2013/7/11	9.44	9.41	9.48	9.23	92748953	2	0.21243322	0.25421458	0.53335226
2013/7/12	9.44	9.68	9.7	9.37	122828258	3	0.13788545	0.4709313	0.39118323
2013/7/15	9.83	9.78	9.84	9.66	89931952	2	0.04935363	0.74202645	0.20861988
2013/7/16	9.83	9.82	9.92	9.67	144214258	2	0.89157164	0.035089023	0.07333939
2013/7/17	9.95	10.21	10.34	9.94	248750430	9	0.15047525	0.48443154	0.36509323
2013/7/18	10.3	10.66	10.75	10.3	220083281	4	0.41076022	0.25990158	0.32933816
2013/7/19	10.66	10.65	10.66	10.5	135589238	5	0.5873683	0.34061366	0.07201807
2013/7/22	10.64	10.82	10.89	10.55	111841297	5	0.25360954	0.67937315	0.0670173
2013/7/23	10.88	10.84	10.93	10.76	112987227	1	0.07539195	0.8521889	0.0724192
2013/7/24	10.9	10.61	10.9	10.58	116324630	2	0.49369812	0.47024634	0.036055524
2013/7/25	10.52	10.73	10.75	10.44	88732047	2	0.41624805	0.436132	0.14761996
2013/7/26	10.6	10.63	10.66	10.52	73411607	1	0.027497752	0.018733557	0.9537687
2013/7/29	10.55	10.42	10.6	10.35	88145741	2	0.052277632	0.22688094	0.7208414
2013/7/30	10.48	10.42	10.53	10.36	71187081	2	0.03818935	0.5088659	0.45294476
2013/7/31	10.48	10.5	10.75	10.47	127420245	1	0.082386985	0.7756486	0.14196438
2013/8/1	10.74	10.85	10.87	10.72	105375724	2	0.45057186	0.362619	0.1868091
2013/8/2	10.78	10.74	10.81	10.68	82901012	2	0.07550448	0.3104773	0.6140182
2013/8/7	10.33	10.43	10.47	10.15	128019228	4	0.14401919	0.036483675	0.81949717
2013/8/8	10.57	10.51	10.6	10.34	88243435	1	0.09214675	0.74570066	0.16215266
2013/8/9	10.46	10.35	10.51	10.3	72593017	1	0.032414086	0.05541874	0.9121672
2013/8/12	10.25	10.31	10.37	10.22	60658830	2	0.037386544	0.12113178	0.8414817
2013/8/14	10.45	10.5	10.65	10.44	76272120	2	0.029752415	0.03210304	0.9381446
2013/8/15	10.36	10.22	10.37	10.21	98110243	2	0.04443504	0.40725255	0.54831237
2013/8/16	10.19	10.32	10.37	10.11	85482189	2	0.46748123	0.05493858	0.47758022
2013/8/20	10.08	10.19	10.28	9.88	113964324	3	0.0283549	0.038572412	0.9330726
2013/8/21	10.16	10.24	10.38	10.1	90814379	2	0.033732146	0.026206832	0.9400611
2013/8/22	10.37	10.47	10.5	10.3	75913725	4	0.46518672	0.42588788	0.108925425
2013/8/26	10.43	10.39	10.6	10.39	68275914	1	0.028558202	0.06811247	0.9033293
2013/8/27	10.16	10.01	10.31	10	121550053	3	0.05003496	0.040148765	0.90981627
2013/8/28	9.97	10.02	10.15	9.89	96001424	1	0.9107101	0.047654446	0.041635472
2013/8/29	10.04	10.07	10.2	10.02	75574630	2	0.6849933	0.04613529	0.2688714
2013/8/30	10.13	10.02	10.15	9.97	72530178	2	0.2353906	0.15455373	0.6100557
2013/9/3	10.2	10.15	10.28	10.08	74332314	3	0.76742524	0.18614908	0.04642572
2013/9/10	10.43	10.52	10.6	10.43	91534695	5	0.5310454	0.3269677	0.14198692
2013/9/11	10.47	10.56	10.59	10.43	67218556	3	0.31399685	0.1187373	0.5672658
2013/9/12	10.56	10.39	10.59	10.37	62978699	5	0.16372189	0.08698998	0.7492881
2013/9/13	10.37	10.4	10.46	10.36	45895615	1	0.8531892	0.056486737	0.09032405
2013/9/17	10.44	10.46	10.53	10.31	72197588	2	0.50701076	0.3983538	0.0946355
2013/9/18	10.44	10.62	10.73	10.4	116135020	1	0.9230885	0.056304302	0.020607213
2013/9/20	10.56	10.35	10.57	10.35	138771561	1	0.5755116	0.12656797	0.29792044
2013/9/23	10.22	10.05	10.23	10	126188519	1	0.842496	0.087587856	0.06991619
2013/9/24	10.09	10	10.16	9.92	95249778	2	0.037871093	0.030893048	0.93123585
2013/9/25	10.03	10.05	10.15	9.94	85604067	2	0.46205994	0.038593993	0.49934605
2013/9/27	9.9	9.81	9.94	9.79	78277478	1	0.85844547	0.08362639	0.057928186
2013/9/30	9.59	9.71	9.84	9.51	103875751	2	0.58481437	0.17508674	0.24009892
2013/10/1	9.76	9.81	9.83	9.72	56461207	1	0.86039203	0.074594826	0.065013155
2013/10/2	9.72	9.97	10.01	9.7	88016117	1	0.89746326	0.08446288	0.018073862
2013/10/3	9.98	9.91	10.01	9.74	94328367	2	0.24510574	0.2722435	0.48265076
2013/10/4	9.93	9.96	9.99	9.87	63188556	2	0.47603014	0.050017104	0.47395268
2013/10/8	9.74	9.6	9.81	9.59	92059066	4	0.6397135	0.20157921	0.15870729
2013/10/9	9.63	9.75	9.84	9.6	95700185	1	0.89940584	0.06996765	0.030626507
2013/10/10	9.94	10.14	10.16	9.92	100810938	1	0.93548006	0.042762015	0.021757865
2013/10/14	9.97	10.26	10.3	9.96	77828012	3	0.27577347	0.10048279	0.6237437
2013/10/15	10.3	10.15	10.34	10.12	98754964	2	0.10558989	0.5753359	0.31907418
2013/10/16	10.23	10.47	10.52	10.22	151468412	6	0.36407986	0.4398758	0.19604434
2013/10/17	10.35	10.57	10.57	10.32	93213042	2	0.18674317	0.45945734	0.35379946
2013/10/18	10.59	10.54	10.63	10.44	96384769	1	0.17642808	0.77151084	0.052061066
2013/10/21	10.44	10.43	10.5	10.38	90947346	3	0.067751445	0.3743411	0.5579074
2013/10/22	10.46	10.43	10.54	10.36	100352792	4	0.57346225	0.06455716	0.36198062
2013/10/23	10.36	10.12	10.39	10.08	107450413	1	0.01787657	0.012094999	0.97002846
2013/10/24	10.03	10.08	10.11	9.98	85035279	4	0.30594367	0.31396306	0.38009334
2013/10/25	10.06	10.17	10.18	10.05	58395736	3	0.36275205	0.2679933	0.36925468
2013/10/28	10.2	10.14	10.23	10.12	60329976	1	0.85801995	0.06085031	0.081129745
2013/10/30	10.1	10.08	10.2	10.06	75608399	2	0.33461446	0.48880118	0.17658442
2013/10/31	10.04	9.88	10.07	9.87	104372171	2	0.032437496	0.014527292	0.95303524
2013/11/1	9.9	9.93	10.01	9.87	75037555	1	0.06711983	0.7050605	0.22781962
2013/11/4	10	9.95	10.03	9.91	52780262	2	0.53389555	0.4410332	0.025071278
2013/11/7	9.91	9.71	9.94	9.71	80191420	2	0.4989551	0.4781718	0.022873092
2013/11/12	10.24	10.23	10.37	10.17	69266322	1	0.8802275	0.09691052	0.02286191
2013/11/13	10.16	10.55	10.55	10.11	127247361	2	0.73647493	0.13407834	0.12944667
2013/11/18	10.88	10.83	11.08	10.77	144260350	1	0.15659328	0.52976	0.31364667
2013/11/19	10.88	11.11	11.21	10.88	160191290	1	0.07681819	0.031937174	0.8912447
2013/11/20	11.16	11.05	11.18	10.99	106544901	1	0.1323429	0.5953918	0.27226523
2013/11/27	11.78	11.74	11.85	11.67	74562694	2	0.37423187	0.48248532	0.14328279
2013/12/3	11.55	11.45	11.7	11.3	104834943	1	0.02469987	0.011893543	0.9634065
2013/12/10	11.44	11.48	11.59	11.43	63502704	2	0.7998316	0.09121961	0.10894876
2013/12/11	11.47	11.17	11.47	11.1	116979189	1	0.854402	0.10615982	0.03943818
2013/12/13	11.19	11.1	11.25	11.05	60947278	5	0.50055885	0.39568883	0.10375233
2013/12/16	11.14	11.16	11.26	11.12	65412020	1	0.029374713	0.00986545	0.9607599
2013/12/17	11.16	11.1	11.21	11.06	73802242	1	0.042750966	0.94579214	0.01145696
2013/12/18	11.2	11.61	11.63	10.98	149357661	2	0.46357402	0.14628115	0.39014482
2013/12/20	11.67	11.52	11.79	11.52	129109342	3	0.5764578	0.102749854	0.32079238
2013/12/23	11.64	11.61	11.71	11.61	51645155	1	0.5797826	0.14530246	0.274915
2013/12/27	11.59	11.59	11.62	11.5	39729195	1	0.6137531	0.2781264	0.10812057
2014/1/2	11.61	12.02	12.08	11.6	147542863	1	0.13677822	0.040791526	0.8224302
2014/1/7	12.69	12.42	12.71	12.37	110319701	3	0.40588334	0.19103979	0.40307686
2014/1/8	12.59	12.5	12.61	12.44	100444601	1	0.9344453	0.035447355	0.03010735
2014/1/9	12.59	12.75	12.84	12.53	100710574	1	0.82454115	0.042334743	0.13312413
2014/1/10	12.67	12.69	12.71	12.53	87226419	1	0.9174087	0.054404736	0.028186608
2014/1/13	12.71	12.35	12.72	12.32	90135859	6	0.06650709	0.10133245	0.8321604
2014/1/14	12.46	12.69	12.69	12.45	96356201	2	0.30085713	0.45568994	0.24345294
2014/1/15	13.15	13.07	13.34	13.03	327397824	9	0.24842265	0.3412665	0.41031083
2014/1/16	13.01	13	13.06	12.91	162977163	8	0.3140499	0.5770076	0.108942434
2014/1/17	13.12	12.93	13.14	12.91	95569767	4	0.53369826	0.26579064	0.20051113
2014/1/21	13	12.93	13.07	12.79	116236082	2	0.43006292	0.07193884	0.49799824
2014/1/23	12.99	12.78	13.01	12.66	123282803	3	0.68805	0.0820792	0.22987084
2014/1/24	12.59	12.37	12.64	12.37	113006139	1	0.104798995	0.015001608	0.8801994
2014/1/27	12.29	12.23	12.46	11.98	127431313	1	0.7778423	0.20684972	0.015308021
2014/1/28	12.37	12.65	12.68	12.29	92095728	3	0.4301076	0.36008558	0.20980678
2014/1/29	12.47	12.6	12.77	12.41	129147384	4	0.2736024	0.08009279	0.64630485
2014/1/30	12.73	12.85	12.91	12.68	90696773	1	0.088064864	0.89195365	0.01998149
2014/2/4	12.41	12.27	12.48	12.18	122858727	1	0.88796264	0.082012504	0.030024836
2014/2/5	12.23	12.32	12.37	12.07	110410532	1	0.9270104	0.045724183	0.027265357
2014/2/7	12.74	12.74	12.8	12.55	134646836	1	0.7282779	0.2541642	0.017557943
2014/2/10	12.63	12.64	12.65	12.52	90127526	2	0.92054176	0.052803785	0.02665446
2014/2/11	12.64	12.8	12.84	12.55	92146319	1	0.8034223	0.042183984	0.15439373
2014/2/14	12.66	12.62	12.68	12.57	100718927	2	0.39099476	0.0395784	0.5694269
2014/2/20	12.14	12.22	12.28	12.1	99452784	2	0.051197503	0.45863977	0.49016267
2014/2/26	12.28	12.25	12.32	12.05	89048098	2	0.090912655	0.8216698	0.08741753
2014/3/3	12.22	12.22	12.33	12.11	87294309	2	0.029829344	0.034202807	0.93596786
2014/3/4	12.4	12.65	12.66	12.35	100208219	3	0.639185	0.24275513	0.11805984
2014/3/5	12.72	13.18	13.24	12.71	205448579	1	0.02947782	0.16009694	0.8104252
2014/3/11	13.44	13.2	13.45	13.18	89237361	3	0.47171077	0.030177847	0.4981114
2014/3/14	13.01	12.73	13.15	12.69	130295098	2	0.91402954	0.0543313	0.031639118
2014/3/17	12.91	13.04	13.1	12.9	79043975	2	0.12493649	0.5656835	0.30938005
2014/3/24	13.55	13.3	13.58	13.23	116465882	1	0.8911357	0.04043617	0.068428166
2014/3/25	13.42	13.14	13.51	13.13	97376380	1	0.13938642	0.78807366	0.07254
2014/3/26	13.31	13.11	13.33	13.11	94355197	2	0.5973171	0.21040003	0.19228281
2014/3/27	13.21	12.94	13.42	12.76	174286195	2	0.066959806	0.38484046	0.54819965
2014/3/28	13.01	12.91	13.08	12.78	79255604	1	0.023466561	0.013267341	0.963266
2014/4/2	13.28	13.16	13.31	13.06	64677152	1	0.9506553	0.028612638	0.020732017
2014/4/7	12.62	12.31	12.63	12.12	128290284	2	0.7579562	0.099050015	0.14299378
2014/4/9	12.48	12.55	12.56	12.27	82534743	1	0.69156986	0.17617914	0.132251
2014/4/10	12.55	12.05	12.55	12.03	95961421	2	0.8567399	0.07655451	0.06670559
2014/4/11	11.79	11.7	12.06	11.55	132594502	1	0.92822737	0.026965518	0.044807125
2014/4/14	11.98	11.93	12.15	11.71	98301688	1	0.14165623	0.6397622	0.2185815
2014/4/15	12.02	12.32	12.34	11.89	133449889	1	0.89264643	0.04681738	0.06053622
2014/4/16	12.13	12.06	12.15	11.71	160900926	2	0.59687704	0.13262102	0.2705019
2014/4/17	12.07	12.08	12.18	11.86	91364284	2	0.5208291	0.066611364	0.41255957
2014/4/21	12.08	12.02	12.1	11.96	45043571	2	0.7760071	0.20084085	0.023152083
2014/4/28	11.26	10.88	11.34	10.79	341914528	1	0.38794467	0.021740016	0.5903153
2014/4/29	10.97	11.17	11.23	10.84	154703893	1	0.26577735	0.101000965	0.6332217
2014/5/5	11	11.01	11.06	10.95	50015058	4	0.20340022	0.31016392	0.4864359
2014/5/8	10.78	10.86	10.97	10.73	64343598	1	0.79022044	0.14246504	0.067314535
2014/5/27	10.93	11.15	11.24	10.91	124120196	1	0.7711256	0.13658717	0.092287205
2014/5/28	11.2	11.07	11.21	10.96	71961141	1	0.69639534	0.089085355	0.21451934
2014/6/5	11.21	11.36	11.41	11.15	59617329	1	0.86234844	0.03929502	0.09835652
2014/6/6	11.38	11.52	11.58	11.36	73503700	2	0.72269493	0.12136901	0.15593608
2014/6/9	11.53	11.77	11.81	11.53	77483380	1	0.19567864	0.7978381	0.006483263
2014/6/11	11.62	11.52	11.75	11.48	71995268	2	0.49023253	0.16014777	0.34961975
2014/6/16	11.23	11.21	11.24	11.11	53261066	1	0.9052914	0.034832127	0.05987651
2014/6/20	11.57	11.39	11.57	11.38	53888339	4	0.28027248	0.48750058	0.23222698
2014/6/26	11.38	11.35	11.47	11.21	66811069	2	0.4593695	0.033915382	0.5067152
2014/6/30	11.25	11.31	11.39	11.23	47193577	1	0.16724852	0.8063415	0.026410015
2014/7/10	11.27	11.38	11.47	11.19	61098432	2	0.89840555	0.052069508	0.04952496
2014/7/14	11.56	11.51	11.61	11.46	58519560	2	0.45986134	0.48756972	0.052568905
2014/7/15	11.6	11.45	11.6	11.37	123088986	4	0.2486394	0.43042746	0.3209331
2014/7/17	11.39	11.14	11.42	11.07	113419804	4	0.42155778	0.27727133	0.30117092
2014/7/18	11.21	11.43	11.44	11.19	74027728	2	0.71490335	0.057891116	0.22720553
2014/7/21	11.36	11.46	11.49	11.3	61493134	1	0.02034709	0.009874849	0.969778
2014/7/22	11.53	11.46	11.56	11.41	57900609	3	0.35552487	0.34515366	0.29932144
2014/7/24	11.5	11.56	11.58	11.49	44506716	2	0.3649641	0.4592222	0.17581369
2014/7/30	11.37	11.52	11.6	11.25	81995309	1	0.11736477	0.027215466	0.85541975
2014/8/5	10.95	10.94	11.14	10.84	64494601	2	0.9118973	0.06170739	0.02639528
2014/8/6	11.08	11.14	11.3	11.08	94446626	1	0.44275394	0.49100187	0.066244185
2014/8/7	11.38	11.06	11.38	11.03	79232413	1	0.5176573	0.46690464	0.01543811
2014/8/8	11.02	11.14	11.14	10.93	53617972	1	0.086067796	0.027715677	0.88621646
2014/8/11	11.2	11.16	11.21	11.09	41370024	1	0.5348441	0.33996844	0.12518746
2014/8/15	11.28	11.16	11.35	11.08	60955308	2	0.16838807	0.023103934	0.80850804
2014/8/18	11.22	11.39	11.39	11.21	51048198	1	0.8582288	0.023084275	0.11868688
2014/8/19	11.46	11.39	11.59	11.38	42233173	1	0.8908242	0.09579153	0.013384242
2014/8/20	11.35	11.46	11.57	11.31	57375346	2	0.0972745	0.45520592	0.44751954
2014/8/21	11.63	12.1	12.16	11.56	175332234	3	0.2907218	0.3160067	0.39327154
2014/8/22	12.1	12.07	12.23	11.99	107142915	3	0.7325596	0.2074195	0.06002091
2014/8/27	12.31	12.14	12.33	12.08	57872489	3	0.3503584	0.081512325	0.56812924
2014/9/2	12.08	12.21	12.22	12	58738595	2	0.48686406	0.031763557	0.4813724
2014/9/4	12.08	12.1	12.26	12.03	55899996	2	0.5964056	0.056819603	0.3467748
2014/9/8	12.18	12.34	12.36	12.14	98283467	1	0.20887524	0.07761409	0.7135107
2014/9/10	12.14	12.35	12.39	12.12	71379795	1	0.16792941	0.015055812	0.8170148
2014/9/16	12.66	12.7	12.83	12.66	64564688	1	0.058146145	0.9131226	0.02873123
2014/9/19	13.14	12.94	13.16	12.87	86958711	2	0.15024738	0.18257603	0.6671766
2014/9/23	13.04	13.04	13.19	13.02	91178038	1	0.73729897	0.21642406	0.046276994
2014/9/24	13.11	13.17	13.18	12.96	85925116	1	0.66044337	0.3247099	0.014846759
2014/9/25	13.14	12.84	13.17	12.84	102101191	1	0.9321809	0.043398555	0.024420552
2014/9/26	12.9	13.02	13.04	12.88	65967998	1	0.049748715	0.81073487	0.13951641
2014/9/29	12.9	13	13.04	12.87	67255446	2	0.91281813	0.06944304	0.017738827
2014/10/1	13.06	12.81	13.08	12.79	87960692	1	0.9179362	0.023564998	0.05849879
2014/10/3	13.1	13.28	13.29	13.05	107780640	2	0.48387086	0.0342758	0.48185334
2014/10/6	13.36	13.28	13.4	13.21	63982901	1	0.9343682	0.041926634	0.023705164
2014/10/7	13.17	12.87	13.19	12.87	89955323	2	0.14218023	0.39538318	0.46243662
2014/10/8	12.87	13.11	13.11	12.71	99610640	1	0.3797479	0.606971	0.013281041
2014/10/10	12.51	12.47	12.76	12.35	128540909	3	0.6016603	0.38472188	0.013617798
2014/10/13	12.47	12.39	12.66	12.39	91484551	2	0.8561876	0.078465156	0.06534727
2014/10/14	12.5	12.51	12.62	12.35	96404035	3	0.902018	0.0300929	0.06788915
2014/10/15	12.22	11.75	12.23	11.42	213042769	15	0.21189536	0.31633013	0.4717745
2014/10/16	11.6	12.07	12.24	11.51	147206502	8	0.31536376	0.5302055	0.15443078
2014/10/17	12.24	12.2	12.4	12.15	92198395	1	0.09201696	0.5188737	0.38910934
2014/10/21	12.42	12.59	12.6	12.3	77577051	1	0.93269765	0.030103907	0.037198454
2014/10/22	12.58	12.39	12.69	12.36	84884807	3	0.64754796	0.076442264	0.27600977
2014/10/23	12.57	12.59	12.72	12.5	66158389	1	0.6020747	0.260047	0.1378783
2014/10/24	12.62	12.71	12.71	12.55	41029841	1	0.4712974	0.5197753	0.008927343
2014/10/27	12.67	12.58	12.68	12.49	48010455	1	0.50914174	0.29837796	0.19248028
2014/10/28	12.61	12.79	12.79	12.6	71040148	1	0.91820735	0.055225343	0.026567295
2014/10/29	12.76	12.98	13.01	12.7	97671437	1	0.0334002	0.9285792	0.0380206
2014/10/30	12.95	13.02	13.11	12.83	71879444	3	0.64701325	0.030296093	0.32269058
2014/11/3	13.17	13.26	13.34	13.09	63474359	2	0.14205804	0.5174291	0.3405128
2014/11/4	13.21	13.2	13.29	13.01	52324036	1	0.5398199	0.41170084	0.0484792
2014/11/6	13.33	13.35	13.39	13.27	44482952	5	0.22064719	0.02057749	0.7587753
2014/11/7	13.3	13.35	13.37	13.21	51256427	2	0.11416505	0.032022815	0.8538121
2014/11/10	13.35	13.36	13.39	13.29	53101571	2	0.18425755	0.47735712	0.33838525
2014/11/11	13.36	13.31	13.45	13.29	61810005	1	0.91909546	0.063769594	0.017134998
2014/11/12	13.23	13.28	13.29	13.06	48146092	1	0.07143171	0.025879258	0.9026889
2014/11/13	13.27	13.21	13.29	13.11	50181710	1	0.794653	0.0925023	0.11284468
2014/11/14	13.15	13.13	13.24	13.09	39762245	4	0.4750557	0.4899082	0.035036128
2014/11/17	13.05	13.08	13.13	12.96	43007659	4	0.9098244	0.059524644	0.030650984
2014/11/18	13.06	13.13	13.21	13.05	38768716	1	0.42735764	0.042302333	0.53034
2014/11/20	12.95	12.99	13	12.82	49418888	1	0.9377801	0.03967685	0.022543088
2014/11/21	13.14	13.11	13.18	13.05	62098220	1	0.8255831	0.021990335	0.15242657
2014/11/24	13.15	13.17	13.27	13.07	50597714	1	0.9256828	0.0380973	0.036219936
2014/11/25	13.22	13.09	13.25	13.07	42684314	1	0.93376464	0.029285813	0.03694961
2014/12/1	12.91	12.78	12.93	12.72	60120639	2	0.51484334	0.38902414	0.096132495
2014/12/2	12.86	13.14	13.14	12.85	60640409	1	0.94147414	0.034229428	0.024296483
2014/12/3	13.14	13.33	13.34	13.1	57415735	1	0.9018079	0.03951051	0.058681577
2014/12/5	13.45	13.72	13.75	13.39	130718543	2	0.4765551	0.17748871	0.34595618
2014/12/8	13.7	13.7	13.91	13.55	98775061	6	0.7303598	0.07539516	0.19424498
2014/12/9	13.21	13.6	13.63	13.21	95328260	4	0.3940916	0.10829088	0.4976175
2014/12/10	13.52	13.42	13.72	13.41	101823369	3	0.8432217	0.08972478	0.067053504
2014/12/11	13.48	13.51	13.69	13.48	71503746	2	0.5980481	0.38167632	0.020275576
2014/12/12	13.41	13.17	13.49	13.17	86028815	2	0.31981906	0.56406593	0.116114974
2014/12/15	13.34	12.89	13.35	12.8	93199614	1	0.108581714	0.8767971	0.014621188
2014/12/16	12.78	12.76	13.23	12.63	94726479	3	0.5831936	0.09281784	0.32398853
2014/12/17	12.91	13.3	13.31	12.86	89941021	3	0.7009895	0.28472218	0.014288372
2014/12/18	13.51	13.57	13.57	13.38	78630754	1	0.18071792	0.024275381	0.79500663
2014/12/23	13.87	13.97	14.03	13.82	93848939	1	0.79957044	0.025898496	0.17453101
2014/12/24	14	14.02	14.14	13.96	35082514	2	0.80843794	0.1573932	0.034168817
2014/12/29	14.01	14.15	14.23	13.95	57239930	1	0.71960145	0.03327692	0.24712163
2014/12/31	14.23	13.93	14.25	13.93	56685044	1	0.057660796	0.013201396	0.92913777
2015/1/5	13.82	13.42	13.85	13.33	105069898	1	0.11927819	0.104577176	0.7761447
2015/1/6	13.46	12.9	13.48	12.82	144331999	1	0.37904388	0.12580737	0.49514875
2015/1/7	13.18	12.98	13.22	12.91	103275316	1	0.92226064	0.027449952	0.050289433
2015/1/8	13.2	13.33	13.38	13.14	71830064	2	0.81475353	0.15417553	0.03107087
2015/1/9	13.42	13.02	13.42	12.99	82933157	3	0.6888783	0.283595	0.027526736
2015/1/12	13.06	12.72	13.07	12.7	91759368	1	0.8514156	0.11433712	0.034247335
2015/1/13	12.86	12.49	12.93	12.36	100429390	3	0.6067118	0.26627988	0.12700832
2015/1/14	12.04	12.08	12.25	11.81	157352012	2	0.9294938	0.048419602	0.022086613
2015/1/15	11.63	11.24	11.8	11.19	189520749	17	0.3687487	0.058633234	0.57261807
2015/1/16	11.2	11.42	11.44	11.01	148658768	10	0.49395257	0.14518192	0.36086556
2015/1/20	11.63	11.3	11.67	11.24	108026090	4	0.6876172	0.2836443	0.028738473
2015/1/21	11.32	11.42	11.49	11.19	37522828	2	0.7908291	0.19281779	0.016353054
2015/1/22	11.59	12.13	12.23	11.47	158494347	2	0.20395267	0.20090334	0.595144
2015/1/23	12.08	11.77	12.23	11.77	102255369	3	0.4215467	0.12258307	0.45587024
2015/1/27	11.59	11.67	11.83	11.52	85040431	4	0.49146315	0.2594137	0.24912311
2015/1/28	11.76	11.24	11.77	11.22	104475030	2	0.5094689	0.028789315	0.46174178
2015/1/29	11.35	11.47	11.53	11.24	75524280	2	0.94074047	0.03434888	0.024910666
2015/2/2	11.31	11.5	11.53	11.16	100174206	2	0.6481356	0.040329356	0.31153503
2015/2/3	11.66	11.93	11.97	11.65	104821536	2	0.62459993	0.32307023	0.052329868
2015/2/4	11.83	11.83	12.04	11.79	82948926	3	0.51696706	0.26597723	0.2170557
2015/2/9	12.39	12.39	12.54	12.29	78212619	3	0.4181036	0.15068758	0.43120885
2015/2/11	12.37	12.4	12.49	12.25	87388210	1	0.27367702	0.02228056	0.70404243
2015/2/12	12.45	12.71	12.77	12.41	116205228	2	0.9119227	0.025713997	0.062363304
2015/2/13	12.77	12.65	12.83	12.58	93127201	1	0.016844312	0.014159188	0.9689965
2015/2/17	12.56	12.67	12.72	12.41	92398280	3	0.5089523	0.13592428	0.35512343
2015/2/18	12.59	12.34	12.6	12.28	80047556	1	0.82411647	0.16479658	0.011086954
2015/2/19	12.25	12.25	12.42	12.12	75572546	3	0.6517573	0.047973108	0.3002695
2015/2/23	12.36	12.24	12.36	12.14	70601286	2	0.5946659	0.056657523	0.34867662
2015/2/24	12.31	12.42	12.59	12.29	73709753	1	0.9353766	0.043612555	0.021010792
2015/2/25	12.41	12.53	12.54	12.36	56635268	2	0.8153281	0.15559772	0.029074177
2015/2/26	12.46	12.08	12.48	11.94	140616921	2	0.36868018	0.39413738	0.23718247
2015/2/27	11.82	11.85	11.92	11.66	126346992	6	0.6015423	0.07135951	0.32709822
2015/3/3	12.07	12.08	12.19	12	65043867	4	0.8960787	0.075576514	0.028344795
2015/3/4	12.05	11.93	12.07	11.85	77549454	2	0.20875692	0.02166827	0.76957476
2015/3/5	12.01	12.09	12.12	11.83	65385688	6	0.72064066	0.09740146	0.18195792
2015/3/9	12.4	12.26	12.42	12.21	71517219	1	0.93789554	0.040814023	0.021290483
2015/3/10	12.13	11.88	12.22	11.88	84444761	2	0.7049284	0.20377305	0.0912986
2015/3/11	12.01	12.2	12.25	11.96	80548356	7	0.22587572	0.3045838	0.46954057
2015/3/12	12.14	12.18	12.3	11.99	124889112	4	0.51570845	0.22745056	0.25684094
2015/3/16	12.2	12.22	12.31	11.94	62610503	3	0.28974435	0.61100954	0.099246085
2015/3/17	12.16	12.18	12.21	12.05	58157160	3	0.6525332	0.3024622	0.045004632
2015/3/18	12.1	12.07	12.19	12	85490227	1	0.9422445	0.030192582	0.027562864
2015/3/19	12.05	11.7	12.06	11.7	107997039	3	0.85344905	0.09076651	0.05578445
2015/3/20	11.78	11.93	12.02	11.73	97642178	2	0.08395827	0.47811908	0.4379227
2015/3/23	11.91	11.81	11.97	11.81	55833128	3	0.35581943	0.10175558	0.542425
2015/3/24	11.82	11.7	11.89	11.7	75602273	2	0.8027087	0.1624972	0.03479412
2015/3/25	11.72	11.5	11.74	11.49	87288743	2	0.67517304	0.07598814	0.24883884
2015/3/26	11.47	11.51	11.63	11.35	75273174	2	0.7484782	0.11039426	0.14112756
2015/3/27	11.57	11.4	11.58	11.36	72669500	3	0.33994642	0.36078978	0.2992638
2015/3/30	11.51	11.61	11.7	11.49	70475986	1	0.33707657	0.097117014	0.5658064
2015/3/31	11.59	11.48	11.61	11.47	60908770	6	0.70629174	0.21072708	0.08298121
2015/4/1	11.51	11.5	11.55	11.34	72673725	3	0.72012645	0.16534218	0.114531405
2015/4/2	11.52	11.63	11.71	11.52	49854188	2	0.4845437	0.018723622	0.49673265
2015/4/7	11.62	11.55	11.74	11.54	49229913	2	0.55976427	0.21520676	0.22502895
2015/4/8	11.6	11.7	11.83	11.59	71208003	3	0.8197885	0.15315822	0.02705326
2015/4/9	11.72	11.8	11.85	11.62	44629020	1	0.12956364	0.02390201	0.8465344
2015/4/10	11.78	11.81	11.88	11.69	43457826	1	0.025502454	0.009068689	0.9654288
2015/4/13	11.87	11.89	11.95	11.83	48193356	5	0.72604215	0.050402593	0.2235552
2015/4/14	11.97	11.91	12.04	11.8	82823570	11	0.5868393	0.27086255	0.14229813
2015/4/15	11.79	11.73	11.94	11.68	123310644	10	0.3590591	0.20073049	0.44021043
2015/4/16	11.73	11.88	12.03	11.67	104387811	4	0.5691175	0.27574497	0.15513755
2015/4/17	11.8	11.65	11.84	11.59	88456350	2	0.8633512	0.09026153	0.046387237
2015/4/20	11.71	11.66	11.78	11.65	53430262	1	0.9355131	0.02836829	0.03611861
2015/4/21	11.69	11.59	11.73	11.52	63403097	3	0.6812491	0.11766502	0.20108591
2015/4/22	11.64	11.83	11.92	11.58	72909792	6	0.5173065	0.120113075	0.3625804
2015/4/23	11.81	11.78	11.89	11.77	50109427	2	0.75355613	0.17746457	0.06897931
2015/4/27	11.72	11.65	11.85	11.65	52663239	3	0.5903363	0.12690417	0.28275952
2015/4/28	11.67	11.74	11.8	11.59	57379040	2	0.6549994	0.037395697	0.30760488
2015/4/29	11.69	12.07	12.13	11.66	123731648	4	0.14910993	0.25379455	0.59709555
2015/4/30	12.09	12.02	12.14	11.88	76878403	4	0.60841596	0.08895357	0.3026305
2015/5/1	12.09	12.2	12.24	12.01	77700466	1	0.9421329	0.036361344	0.021505829
2015/5/4	12.23	12.53	12.54	12.21	76288455	1	0.94010586	0.037380163	0.022513907
2015/5/5	12.51	12.44	12.7	12.42	105453291	2	0.58703464	0.037861735	0.37510368
2015/5/6	12.45	12.38	12.58	12.17	96101627	2	0.7455053	0.18516922	0.069325514
2015/5/7	12.32	12.33	12.42	12.18	73132671	2	0.24617386	0.05645436	0.6973717
2015/5/8	12.41	12.54	12.55	12.31	86087076	3	0.5637974	0.4062077	0.02999491
2015/5/11	12.54	12.58	12.68	12.52	55685157	2	0.53473336	0.09706421	0.36820242
2015/5/12	12.55	12.52	12.57	12.44	59331980	1	0.08455737	0.027471427	0.8879712
2015/5/13	12.53	12.56	12.61	12.45	46711546	1	0.24244978	0.24855053	0.5089997
2015/5/15	12.61	12.44	12.61	12.39	54314870	3	0.58478475	0.23208426	0.183131
2015/5/19	12.68	12.86	12.87	12.67	88083709	3	0.34345195	0.035212066	0.6213359
2015/5/20	12.87	12.83	12.94	12.72	67134867	4	0.09804725	0.25889754	0.6430552
2015/5/21	12.8	12.82	12.84	12.65	51808941	2	0.5384531	0.4504834	0.011063464
2015/5/22	12.81	12.84	12.89	12.79	46183161	1	0.16664578	0.057358682	0.77599555
2015/5/26	12.82	12.59	12.82	12.52	74908263	3	0.2392032	0.3407471	0.42004976
2015/5/27	12.65	12.83	12.84	12.63	69430101	6	0.49122307	0.30442825	0.20434868
2015/5/28	12.81	12.76	12.82	12.67	60303433	4	0.6454682	0.057682987	0.29684883
2015/5/29	12.75	12.59	12.76	12.56	55953075	1	0.1833896	0.050675284	0.7659351
2015/6/1	12.67	12.64	12.73	12.56	62235620	1	0.68280137	0.03206288	0.28513575
2015/6/2	12.61	12.81	12.85	12.59	65124807	1	0.27162924	0.046737496	0.68163323
2015/6/3	12.93	13.07	13.16	12.88	89030434	1	0.15752618	0.0245986	0.8178752
2015/6/4	13.01	12.92	13.12	12.86	59735661	2	0.4019977	0.122345544	0.47565684
2015/6/8	13.41	13.22	13.47	13.19	67740635	2	0.7423887	0.22041562	0.037195675
2015/6/9	13.19	13.45	13.49	13.14	80937240	2	0.15626837	0.7156086	0.12812312
2015/6/11	13.76	13.63	13.81	13.58	76655951	4	0.65297043	0.04393396	0.30309558
2015/6/17	13.73	13.51	13.73	13.44	88431651	1	0.64216685	0.19395971	0.16387348
2015/6/18	13.49	13.52	13.54	13.36	97311866	3	0.5013691	0.38140285	0.11722803
2015/6/22	13.5	13.61	13.67	13.49	57679545	4	0.5348863	0.37938905	0.085724615
2015/6/24	13.67	13.63	13.83	13.59	58745035	4	0.57189715	0.15241715	0.27568567
2015/6/25	13.71	13.51	13.76	13.49	59476728	1	0.04439313	0.008994051	0.9466128
2015/6/26	13.62	13.55	13.66	13.49	58642535	1	0.93913245	0.032761104	0.028106451
2015/6/29	13.27	13.03	13.39	13	97231962	2	0.47143415	0.4342469	0.094318874
2015/6/30	13.22	13.16	13.27	12.99	87088059	1	0.025226155	0.013733917	0.9610399
2015/7/2	13.3	13.17	13.35	13.03	64318774	3	0.6139201	0.03769399	0.34838593
2015/7/6	12.92	13.08	13.15	12.85	58230933	2	0.42530057	0.03057333	0.5441261
2015/7/7	13.04	12.83	13.07	12.48	114850067	1	0.9472864	0.025628215	0.027085278
2015/7/8	12.56	12.39	12.64	12.36	81729598	3	0.41963875	0.08037999	0.49998125
2015/7/9	12.67	12.62	12.86	12.59	80643763	2	0.19791295	0.02075914	0.78132796
2015/7/10	12.93	12.84	12.98	12.8	58902347	1	0.12753199	0.376124	0.49634403
2015/7/13	13.11	13.16	13.19	13.04	66986566	6	0.7304442	0.07145109	0.19810474
2015/7/14	13.07	13.27	13.29	13	66990149	1	0.8282383	0.040839724	0.13092192
2015/7/15	13.67	13.82	13.99	13.63	172665364	10	0.3071223	0.3942334	0.29864433
2015/7/16	14.05	14.09	14.21	14	116692588	6	0.46892694	0.19111322	0.33995983
2015/7/17	14.1	14.24	14.3	14.03	95508275	5	0.5823921	0.19161086	0.22599712
2015/7/20	14.29	14.26	14.37	14.22	70897828	4	0.52335846	0.4353141	0.04132744
2015/7/21	14.25	14.22	14.31	14.16	62696348	3	0.68617105	0.11041185	0.20341711
2015/7/22	14.17	14.59	14.62	14.17	108492769	5	0.5937456	0.15247746	0.25377697
2015/7/23	14.53	14.32	14.57	14.22	102874436	3	0.17651637	0.020848691	0.8026349
2015/7/24	14.34	14.04	14.37	13.98	84058783	1	0.92057234	0.045315243	0.034112345
2015/7/27	13.8	13.81	13.92	13.64	91230350	2	0.89512396	0.05047676	0.054399278
2015/7/28	13.93	14.02	14.03	13.74	81914702	4	0.6907791	0.07105506	0.23816587
2015/7/29	14.09	14.3	14.34	14.06	89663730	1	0.0704029	0.8949431	0.034654066
2015/7/30	14.34	14.27	14.43	14.19	65068404	2	0.48767823	0.4282717	0.08405003
2015/7/31	14.17	14.02	14.2	14	66016349	1	0.91220915	0.03674105	0.05104978
2015/8/3	14.05	13.91	14.1	13.78	62107009	1	0.100035295	0.8811344	0.018830286
2015/8/4	13.93	13.94	14.07	13.85	69557402	1	0.064578444	0.32180962	0.61361194
2015/8/5	14.07	14.01	14.18	13.94	65044706	2	0.71258044	0.2572699	0.030149734
2015/8/6	14.05	13.95	14.11	13.91	47496657	2	0.48423213	0.49781397	0.01795391
2015/8/10	14.01	14.18	14.19	14	65574578	2	0.51741403	0.03732615	0.4452598
2015/8/12	13.76	13.66	13.78	13.16	141600115	1	0.10933885	0.125768	0.7648931
2015/8/13	13.7	13.76	13.83	13.58	67039890	2	0.46150452	0.36179116	0.17670432
2015/8/14	13.71	13.84	13.84	13.68	52591924	1	0.18150835	0.79647493	0.022016631
2015/8/18	13.86	13.83	14.04	13.79	50233152	1	0.8148863	0.059863366	0.12525034
2015/8/19	13.69	13.6	13.83	13.58	78179137	2	0.03609306	0.015990099	0.94791687
2015/8/21	12.33	12.24	12.8	12.24	147829150	1	0.110273674	0.71531385	0.17441249
2015/8/24	11.16	11.43	12.12	10.74	213010446	7	0.33825442	0.39123246	0.27051312
2015/8/25	12.34	11.4	12.34	11.39	192255045	6	0.32356638	0.6238519	0.052581728
2015/8/26	11.95	12.2	12.2	11.47	166038873	3	0.2659545	0.62550956	0.10853597
2015/8/27	12.52	12.58	12.59	12.23	122676108	1	0.024914745	0.22915667	0.7459285
2015/9/1	12.09	11.72	12.19	11.6	118407962	3	0.34360936	0.07670318	0.5796874
2015/9/2	12.01	12.04	12.05	11.76	74382444	1	0.70365137	0.2884036	0.007945067
2015/9/3	12.16	12.13	12.38	12.06	76501596	5	0.4032916	0.41875786	0.17795046
2015/9/4	11.98	11.84	12.05	11.69	103994159	2	0.07457603	0.18966213	0.7357619
2015/9/8	12.15	12.35	12.35	12.09	73221254	2	0.8718669	0.114421725	0.013711379
2015/9/9	12.56	12.09	12.65	12.02	69677456	1	0.28291234	0.34148756	0.3756002
2015/9/10	12.06	12.23	12.3	12	66760445	1	0.17453496	0.81692713	0.00853784
2015/9/11	12.18	12.23	12.25	12.09	53996673	2	0.6057223	0.0790708	0.3152069
2015/9/16	12.54	12.52	12.58	12.28	82103077	3	0.6159005	0.06436213	0.31973734
2015/9/17	12.48	12.05	12.67	11.97	116175254	1	0.66148067	0.32958823	0.008931058
2015/9/18	11.87	11.75	11.9	11.69	135287319	6	0.5922509	0.057722796	0.35002634
2015/9/21	11.86	11.89	11.94	11.76	60335272	2	0.48769784	0.09384124	0.41846094
2015/9/22	11.68	11.76	11.77	11.64	91345690	4	0.91846144	0.04641142	0.035127174
2015/9/23	11.79	11.91	12.04	11.77	77240298	3	0.6571016	0.07557884	0.26731956
2015/9/25	12.07	12.08	12.21	12	88260041	2	0.48961398	0.42932576	0.08106027
2015/9/28	11.98	11.66	12.01	11.57	86826540	1	0.82348007	0.14654005	0.02997986
2015/9/29	11.69	11.54	11.72	11.44	79094298	3	0.29923633	0.058287453	0.64247626
2015/10/1	11.71	11.74	11.83	11.55	71101066	3	0.6964783	0.07189946	0.23162222
2015/10/6	11.87	11.88	12.01	11.76	66919142	1	0.8845762	0.10605825	0.009365574
2015/10/7	11.97	11.94	12.12	11.76	66655569	3	0.4154861	0.26881	0.3157039
2015/10/8	11.91	11.94	11.97	11.7	78960468	2	0.36751944	0.121193804	0.51128674
2015/10/9	11.94	11.77	12.01	11.69	76301975	2	0.19914408	0.5216447	0.27921116
2015/10/12	11.79	11.71	11.81	11.62	50467620	8	0.4930357	0.34816724	0.15879703
2015/10/13	11.64	11.71	11.78	11.59	72825971	8	0.40745798	0.040646084	0.551896
2015/10/14	11.96	11.83	12.11	11.74	121288230	20	0.2798583	0.2082365	0.51190513
2015/10/15	12	12.38	12.47	11.91	126136685	7	0.4283491	0.18208215	0.38956875
2015/10/16	12.47	12.31	12.48	12.22	66791032	4	0.8109153	0.08142771	0.10765698
2015/10/19	12.19	12.33	12.4	12.17	57941812	3	0.27989236	0.32689685	0.3932108
2015/10/20	12.35	12.39	12.48	12.29	50692619	1	0.894108	0.08632091	0.019571068
2015/10/21	12.45	12.09	12.48	12.09	64440408	4	0.6714559	0.030596891	0.2979472
2015/10/22	12.19	12.35	12.39	12.18	73688737	1	0.02389148	0.007990762	0.9681178
2015/10/28	12.64	13.47	13.5	12.63	146131985	2	0.41136515	0.47718218	0.111452654
2015/10/30	13.37	12.97	13.37	12.95	82908939	3	0.40102267	0.28069428	0.31828305
2015/11/3	13.2	13.37	13.45	13.18	64536298	3	0.8882055	0.079482995	0.03231148
2015/11/4	13.49	13.2	13.5	13.15	78551477	3	0.91612595	0.06875889	0.015115243
2015/11/5	13.22	13.5	13.56	13.22	84880407	1	0.46446463	0.5183826	0.017152809
2015/11/6	14.03	14.14	14.28	13.95	157845522	3	0.32975814	0.43051782	0.23972403
2015/11/9	14.22	13.87	14.27	13.75	129760359	1	0.891729	0.08333212	0.024938837
2015/11/10	13.82	14.04	14.13	13.75	58622254	1	0.9282548	0.034556825	0.037188396
2015/11/11	14.18	13.94	14.18	13.87	58893722	1	0.04972899	0.009477329	0.94079363
2015/11/12	13.77	13.56	13.82	13.54	76318506	2	0.8564913	0.06982747	0.07368113
2015/11/13	13.32	13.39	13.5	13.28	101673960	3	0.64042646	0.33030608	0.029267505
2015/11/16	13.32	13.62	13.65	13.2	69078202	1	0.024161797	0.006707125	0.969131
2015/11/20	14	13.84	14.02	13.78	56112050	2	0.4417129	0.063674435	0.49461272
2015/11/24	13.45	13.66	13.76	13.44	57915349	1	0.7991047	0.18905607	0.011839236
2015/11/25	13.7	13.63	13.76	13.6	34786374	3	0.61562675	0.07856669	0.30580655
2015/11/30	13.67	13.62	13.77	13.61	59863351	4	0.3640194	0.16114208	0.47483855
2015/12/1	13.71	14	14	13.67	74131628	4	0.67952317	0.2043962	0.116080604
2015/12/2	14.12	13.86	14.13	13.79	76677141	2	0.41932732	0.554808	0.025864717
2015/12/3	13.92	13.54	14	13.49	95398748	3	0.3116397	0.046981473	0.6413788
2015/12/4	13.68	14.04	14.07	13.62	101792245	4	0.12440202	0.28890187	0.58669615
2015/12/7	14.03	13.78	14.04	13.68	81576173	2	0.51203746	0.043859437	0.4441031
2015/12/8	13.63	13.43	13.7	13.37	84627386	1	0.06706133	0.09677692	0.83616173
2015/12/9	13.35	13.34	13.62	13.11	80269002	2	0.36792684	0.35097867	0.2810945
2015/12/10	13.39	13.44	13.65	13.2	68327429	4	0.62425995	0.12114455	0.25459552
2015/12/14	13	13.04	13.13	12.73	120671788	3	0.059271242	0.753357	0.18737169
2015/12/15	13.26	13.66	13.73	13.23	99352230	4	0.6511142	0.092126235	0.25675955
2015/12/16	13.89	13.99	14.02	13.47	169228725	5	0.18766429	0.36961317	0.44272256
2015/12/17	14.04	13.54	14.07	13.54	94050619	5	0.41912073	0.3754992	0.20538005
2015/12/18	13.43	13	13.5	13	135513002	2	0.49416226	0.04348863	0.4623491
2015/12/21	13.22	13.21	13.27	13.01	64617414	2	0.43869877	0.05767109	0.50363016
2015/12/22	13.29	13.32	13.35	13.09	56085225	4	0.44186187	0.29739624	0.2607418
2015/12/23	13.4	13.58	13.58	13.33	65596286	2	0.5005146	0.09044236	0.40904298
2015/12/24	13.56	13.51	13.62	13.46	29369415	2	0.7951686	0.17411469	0.030716702
2015/12/28	13.46	13.37	13.47	13.22	41437807	3	0.14522596	0.82689667	0.027877398
2015/12/29	13.49	13.52	13.59	13.4	45594367	1	0.9119108	0.040224895	0.047864348
2015/12/30	13.44	13.29	13.48	13.28	34971512	2	0.9232198	0.051938504	0.024841666
2016/1/5	12.76	12.67	12.83	12.47	66494422	5	0.7349919	0.04392416	0.22108391
2016/1/7	11.97	11.74	12.14	11.68	115551365	3	0.06599685	0.4945267	0.4394764
2016/1/8	12.18	11.44	12.18	11.4	116699775	1	0.6548781	0.30728343	0.037838567
2016/1/11	11.5	11.55	11.61	11.18	104410591	3	0.9033823	0.032500684	0.06411705
2016/1/12	11.78	11.55	11.82	11.3	99772069	1	0.93823224	0.02501681	0.036750954
2016/1/13	11.71	11.14	11.76	11.09	118962205	5	0.77528155	0.07703719	0.14768124
2016/1/14	11.25	11.23	11.44	10.89	125243531	6	0.38703558	0.0836808	0.5292837
2016/1/15	10.65	10.7	10.9	10.37	171286449	4	0.33376515	0.16205288	0.504182
2016/1/19	10.93	10.48	11.03	10.25	184442305	14	0.24651046	0.32033023	0.43315935
2016/1/20	10.03	9.93	10.24	9.51	248851950	8	0.3852527	0.08483311	0.52991414
2016/1/21	9.91	9.6	10.08	9.49	188222907	1	0.87700593	0.062189713	0.0608044
2016/1/22	9.89	9.8	9.96	9.71	169165683	2	0.063639954	0.35732648	0.5790335
2016/1/25	9.78	9.2	9.79	9.18	186078013	1	0.91653365	0.018169245	0.065297104
2016/1/26	9.31	9.55	9.59	9.28	123612847	6	0.30450347	0.24129671	0.45419988
2016/1/27	9.44	9.6	9.97	9.43	123812400	3	0.6324459	0.07692398	0.2906301
2016/1/28	9.83	9.77	9.94	9.5	110831228	5	0.72086483	0.07231406	0.20682111
2016/1/29	9.9	10.38	10.39	9.83	159669331	6	0.42760086	0.40702805	0.1653711
2016/2/1	10.29	10.2	10.33	10.04	105395086	3	0.8917156	0.06363754	0.044646874
2016/2/3	9.52	9.27	9.53	8.76	257504074	4	0.5234587	0.081470564	0.39507073
2016/2/4	9.13	9.49	9.83	9.12	179304051	3	0.4627545	0.037186373	0.5000591
2016/2/5	9.56	9.19	9.63	9.13	125735088	4	0.08422961	0.37376028	0.5420101
2016/2/8	8.91	8.51	8.94	8.37	221114609	4	0.38881856	0.031499587	0.5796818
2016/2/9	8.23	8.44	8.67	8.2	247114196	5	0.39766377	0.11508898	0.4872473
2016/2/10	8.66	8.22	8.78	8.15	227240374	3	0.16150331	0.29593566	0.542561
2016/2/11	7.7	7.4	7.79	7.23	374400528	7	0.3329914	0.11633551	0.5506731
2016/2/12	7.72	8.19	8.27	7.64	245281443	2	0.077581584	0.44209498	0.48032346
2016/2/16	8.62	8.49	8.63	8.35	194068811	1	0.34667185	0.2484267	0.40490144
2016/2/17	8.81	8.8	8.93	8.71	219610210	1	0.44885278	0.14159468	0.40955254
2016/2/19	8.46	8.37	8.48	8.22	120916044	1	0.037128497	0.16458194	0.7982896
2016/2/22	8.62	8.78	8.78	8.6	88710856	5	0.3636935	0.34139806	0.2949085
2016/2/23	8.71	8.4	8.71	8.34	104370915	2	0.4831326	0.03818561	0.4786818
2016/2/24	8.2	8.37	8.39	7.89	159355684	2	0.4803441	0.020811297	0.49884465
2016/2/26	8.73	8.94	9.19	8.64	160181898	1	0.84281224	0.0730071	0.08418069
2016/2/29	8.94	8.76	9.1	8.75	123398729	2	0.49287277	0.408664	0.09846323
2016/3/1	8.88	9.43	9.45	8.86	153361772	3	0.60308874	0.025623078	0.37128815
2016/3/2	9.49	9.7	9.8	9.42	139470451	1	0.09447297	0.018388532	0.88713855
2016/3/3	9.67	9.79	9.84	9.54	104891319	5	0.41869193	0.3704324	0.2108757
2016/3/7	9.74	9.82	9.91	9.66	97429042	3	0.49164048	0.38005266	0.12830688
2016/3/8	9.69	9.35	9.75	9.34	125576759	1	0.93193954	0.054291137	0.013769272
2016/3/9	9.46	9.43	9.56	9.29	92088373	3	0.6657762	0.3149127	0.019311162
2016/3/10	9.52	9.56	9.69	9.29	123438785	1	0.9171724	0.03204681	0.050780848
2016/3/11	9.73	10.08	10.13	9.66	120304727	4	0.5014502	0.25823465	0.24031515
2016/3/14	10.01	9.93	10.03	9.78	87656969	3	0.91925544	0.045584243	0.035160396
2016/3/15	9.8	9.86	9.89	9.68	80210530	3	0.90261644	0.08128976	0.016093792
2016/3/16	9.8	9.6	10.1	9.38	149403097	3	0.3404113	0.17558031	0.4840084
2016/3/17	9.51	9.69	9.76	9.34	122045495	2	0.46052107	0.13218689	0.40729198
2016/3/18	9.97	10.08	10.17	9.84	146292368	3	0.055097356	0.60680205	0.33810064
2016/3/21	10.09	10.13	10.32	10.01	104485285	2	0.9056149	0.047042478	0.047342632
2016/3/22	9.96	10.05	10.13	9.92	83123265	1	0.1079444	0.020264028	0.8717915
2016/3/23	10.06	9.91	10.12	9.89	95663373	3	0.30617407	0.03079924	0.6630267
2016/3/24	9.7	9.97	9.98	9.56	94687793	1	0.84130746	0.052815046	0.10587751
2016/3/29	9.83	9.71	9.83	9.55	101407192	2	0.55999595	0.38766414	0.052339934
2016/3/30	9.78	9.77	9.95	9.75	85794069	1	0.11681864	0.14970005	0.73348135
2016/3/31	9.78	9.81	10	9.74	79559364	4	0.28379518	0.4315417	0.28466308
2016/4/1	9.76	9.85	9.94	9.61	73067972	3	0.060813103	0.05814591	0.881041
2016/4/4	9.83	9.8	9.94	9.7	59441898	2	0.7540847	0.17461066	0.07130463
2016/4/5	9.59	9.48	9.63	9.45	78334470	1	0.15733781	0.06554462	0.77711755
2016/4/6	9.49	9.56	9.59	9.4	62492283	5	0.84296304	0.12452066	0.032516368
2016/4/7	9.44	9.14	9.49	9.04	105541527	4	0.6085702	0.048992984	0.3424368
2016/4/8	9.32	9.17	9.43	9.15	76364282	4	0.615378	0.10363951	0.28098246
2016/4/11	9.21	9.26	9.38	9.17	79223285	9	0.6462033	0.16952437	0.18427235
2016/4/12	9.29	9.56	9.62	9.22	100408637	8	0.68546724	0.16000834	0.1545244
2016/4/13	9.84	10.08	10.14	9.82	138322472	11	0.32037067	0.1927188	0.48691046
2016/4/14	10	10.43	10.57	9.99	179197603	25	0.44337234	0.19096322	0.3656644
2016/4/15	10.56	10.29	10.58	10.24	87739547	3	0.5764183	0.32672164	0.0968601
2016/4/18	10.14	10.46	10.53	10.11	80474473	3	0.35455766	0.057973832	0.58746845
2016/4/19	10.55	10.74	10.83	10.53	106945416	8	0.28003243	0.35228232	0.3676853
2016/4/20	10.85	11.22	11.23	10.82	115164806	6	0.7553704	0.07090054	0.1737291
2016/4/21	11.27	11.19	11.42	11.04	121389511	1	0.78220916	0.20956387	0.00822698
2016/4/22	11.15	11.4	11.43	11.15	83389119	2	0.046234168	0.03940943	0.9143564
2016/4/25	11.31	11.25	11.43	11.1	70384197	1	0.8108257	0.039251488	0.14992286
2016/4/26	11.31	11.38	11.43	11.09	84647511	3	0.16347642	0.19767255	0.63885105
2016/4/27	11.31	11.31	11.59	11.27	115642151	3	0.7408796	0.23241079	0.026709631
2016/4/28	11.21	11.08	11.37	11.05	78436364	5	0.44297463	0.18349372	0.3735317
2016/4/29	11.02	10.85	11.14	10.72	121977641	4	0.3300933	0.45928207	0.21062464
2016/5/2	10.87	11.06	11.07	10.69	68846456	3	0.781148	0.15739153	0.06146046
2016/5/3	10.8	10.65	10.8	10.44	110455878	3	0.18658774	0.2211377	0.59227455
2016/5/4	10.38	10.42	10.56	10.29	99179645	1	0.028277563	0.93526065	0.036461793
2016/5/6	10.12	10.4	10.43	10.09	76502743	5	0.29732466	0.14775424	0.5549211
2016/5/9	10.37	10.28	10.48	10.2	55238774	2	0.83801985	0.119253665	0.04272653
2016/5/10	10.37	10.59	10.62	10.34	59776595	3	0.91410303	0.06521469	0.020682253
2016/5/11	10.54	10.49	10.79	10.48	67991293	1	0.8834838	0.10455065	0.011965545
2016/5/12	10.59	10.43	10.76	10.34	72224665	2	0.5650522	0.040472444	0.39447534
2016/5/13	10.44	10.17	10.66	10.16	86121661	1	0.9293726	0.044586617	0.026040828
2016/5/16	10.11	10.22	10.31	10.09	57748374	3	0.62367207	0.09554541	0.2807825
2016/5/17	10.18	10.3	10.42	10.11	76192377	5	0.2439293	0.23477297	0.52129775
2016/5/18	10.31	10.98	11.04	10.3	151586262	6	0.52389103	0.13784224	0.33826676
2016/5/19	10.88	10.82	11.15	10.72	105999662	5	0.6983661	0.17528735	0.12634657
2016/5/20	10.93	10.81	10.99	10.72	79844459	2	0.5372174	0.08015372	0.38262895
2016/5/23	10.83	10.76	10.89	10.69	66195593	11	0.4345541	0.22682375	0.33862218
2016/5/24	10.89	10.97	11.04	10.82	96102057	3	0.6199804	0.029096313	0.35092327
2016/5/25	11.12	11.21	11.44	11.12	123492261	5	0.7428657	0.17447266	0.0826616
2016/5/26	11.27	10.99	11.28	10.98	65246199	5	0.6984418	0.14719865	0.15435952
2016/5/27	11.05	11.17	11.17	10.98	62362566	2	0.6912513	0.24995972	0.058788985
2016/5/31	11.32	11.08	11.34	11.02	85571219	3	0.8853659	0.10100039	0.013633757
2016/6/1	10.94	11.2	11.24	10.79	62427403	6	0.634867	0.06451496	0.30061805
2016/6/2	11.29	11.28	11.32	11.11	64286980	5	0.4506629	0.3819531	0.16738398
2016/6/3	10.8	10.76	10.84	10.53	148536768	9	0.30877626	0.3778953	0.31332847
2016/6/6	10.78	10.86	11.04	10.71	80929291	3	0.37292245	0.60227925	0.02479825
2016/6/7	10.88	10.69	10.94	10.68	67341546	2	0.8697696	0.11666876	0.013561694
2016/6/8	10.69	10.77	10.8	10.64	58231536	5	0.1799263	0.26646084	0.5536128
2016/6/9	10.66	10.53	10.66	10.42	74746445	4	0.7163464	0.25258517	0.031068433
2016/6/10	10.32	10.17	10.34	10.09	90637110	1	0.047131125	0.92930424	0.02356467
2016/6/13	9.98	9.94	10.24	9.92	74706452	2	0.7309232	0.03400556	0.23507121
2016/6/14	9.9	9.6	10.06	9.51	85128154	7	0.48024973	0.22219558	0.29755467
2016/6/15	9.72	9.68	10	9.62	100541967	2	0.8972962	0.07434139	0.02836239
2016/6/16	9.57	9.65	9.67	9.36	89976581	9	0.1832667	0.31033432	0.506399
2016/6/17	9.72	9.74	9.87	9.62	88914361	2	0.8751487	0.05019629	0.07465504
2016/6/20	10.08	9.88	10.19	9.85	89833364	6	0.40504825	0.043787975	0.55116373
2016/6/21	9.95	9.96	9.99	9.78	73672399	6	0.69812346	0.06765228	0.2342242
2016/6/22	9.94	9.95	10.12	9.93	77836718	1	0.44670227	0.087785095	0.4655126
2016/6/23	10.18	10.38	10.39	10.16	81352768	15	0.44724077	0.122892976	0.42986625
2016/6/24	9.39	9.34	9.78	9.31	231088930	6	0.4398726	0.12851976	0.4316076
2016/6/27	9.11	8.76	9.11	8.75	26541554	12	0.39586225	0.12712683	0.47701085
2016/6/28	8.91	9.04	9.06	8.69	149892174	16	0.5144568	0.11380253	0.3717407
2016/6/29	9.41	9.53	9.56	9.26	117977590	11	0.43485233	0.340822	0.22432566
2016/6/30	9.71	9.61	9.72	9.41	125388903	9	0.4146843	0.2653572	0.31995848
2016/7/1	9.53	9.44	9.61	9.36	88781444	7	0.44268075	0.21544409	0.34187526
2016/7/5	9.27	9.08	9.28	8.97	98111552	4	0.43431166	0.23330659	0.3323817
2016/7/6	8.86	9.2	9.26	8.79	94898638	1	0.05594707	0.039887268	0.9041657
2016/7/8	9.62	9.51	9.66	9.45	92668478	6	0.08178106	0.2989881	0.6192308
2016/7/11	9.63	9.55	9.74	9.54	66888117	5	0.4709173	0.20187597	0.32720673
2016/7/12	9.75	9.88	9.94	9.74	88985182	2	0.47079659	0.10759726	0.42160615
2016/7/13	9.84	9.78	9.92	9.66	74360221	6	0.5042837	0.29248443	0.20323192
2016/7/14	10.07	9.99	10.12	9.98	97633454	4	0.5029749	0.17896976	0.31805536
2016/7/15	10.12	10	10.13	9.86	78276662	5	0.39061686	0.45148262	0.15790051
2016/7/18	10.18	10.45	10.57	10.16	186933267	20	0.32166705	0.3744555	0.30387744
2016/7/19	10.4	10.6	10.71	10.37	96835519	8	0.6331861	0.19136386	0.1754501
2016/7/20	10.69	10.74	10.77	10.6	79209682	8	0.50569457	0.2948327	0.19947276
2016/7/21	10.77	10.61	10.81	10.6	70870399	3	0.53548	0.36793515	0.09658483
2016/7/22	10.6	10.72	10.74	10.52	46560103	1	0.8857472	0.06504352	0.049209252
2016/7/25	10.65	10.71	10.73	10.62	46330083	3	0.3880408	0.26452854	0.34743068
2016/7/26	10.66	10.87	10.89	10.65	60099236	2	0.4422869	0.49017277	0.06754034
2016/7/27	10.91	10.97	11.04	10.79	100927320	3	0.6339685	0.10761678	0.25841475
2016/7/28	10.91	11.02	11.03	10.8	71921733	3	0.4323839	0.541081	0.026535079
2016/7/29	10.9	10.83	11.04	10.82	63252986	4	0.5665418	0.3297092	0.10374897
2016/8/1	10.86	10.67	10.94	10.6	61203661	2	0.10128228	0.037864637	0.8608531
2016/8/2	10.62	10.47	10.79	10.43	83684174	1	0.87125844	0.09483004	0.03391147
2016/8/3	10.45	10.82	10.82	10.43	65153953	3	0.49966827	0.15096572	0.34936604
2016/8/4	10.82	10.82	10.88	10.7	46145083	2	0.25670743	0.25924796	0.4840446
2016/8/5	11.09	11.39	11.4	11.09	120838401	2	0.58277893	0.087548204	0.3296728
2016/8/8	11.42	11.47	11.51	11.26	71930330	5	0.66821223	0.052739304	0.27904847
2016/8/10	11.5	11.15	11.52	11.12	78892042	1	0.94722444	0.033025652	0.019749967
2016/8/11	11.17	11.22	11.31	11.08	68891589	3	0.7263565	0.128175	0.14546846
2016/8/12	11.11	11.25	11.25	11.04	62922637	5	0.65508145	0.20046048	0.14445807
2016/8/15	11.31	11.36	11.37	11.28	48498847	2	0.47770724	0.10289044	0.41940233
2016/8/16	11.31	11.51	11.53	11.27	80222815	6	0.28660554	0.2085396	0.50485486
2016/8/17	11.5	11.49	11.58	11.42	93368682	4	0.3475209	0.2263772	0.42610192
2016/8/18	11.45	11.5	11.58	11.4	62757970	3	0.41738582	0.49379364	0.08882058
2016/8/19	11.47	11.56	11.59	11.39	58854225	3	0.5831376	0.32025853	0.09660391
2016/8/22	11.54	11.52	11.59	11.46	60864497	6	0.52706486	0.037671145	0.435264
2016/8/23	11.6	11.69	11.75	11.6	67754690	2	0.38575193	0.12395392	0.49029413
2016/8/24	11.71	11.74	11.84	11.7	65339412	4	0.6806305	0.24020498	0.079164475
2016/8/25	11.76	11.87	11.88	11.74	67586331	3	0.5204626	0.14971374	0.32982367
2016/8/26	11.95	12.13	12.24	11.92	126447191	5	0.36356896	0.033609286	0.6028217
2016/8/29	12.15	12.18	12.35	12.11	120015048	3	0.6223654	0.30693766	0.07069696
2016/8/31	12.63	12.56	12.66	12.3	127499133	4	0.8858738	0.08182761	0.032298617
2016/9/1	12.57	12.4	12.57	12.17	128748377	3	0.8740534	0.09906738	0.02687922
2016/9/2	12.36	12.42	12.48	12.24	100750589	2	0.2062957	0.756405	0.03729932
2016/9/8	12.19	12.28	12.36	12.1	69114837	5	0.76496375	0.071199276	0.16383705
2016/9/9	12.33	12.16	12.57	12.16	131958954	3	0.45006108	0.3468633	0.20307559
2016/9/12	12.07	12.32	12.36	11.9	109634452	7	0.3459752	0.49868575	0.15533899
2016/9/13	12.09	12.14	12.28	11.97	89168892	5	0.27165782	0.2144244	0.5139178
2016/9/14	12.09	12.05	12.26	11.98	75457458	4	0.57929724	0.35424522	0.066457525
2016/9/15	12.06	12.09	12.16	12	67725617	5	0.85938805	0.097046934	0.043564986
2016/9/16	12.08	11.91	12.1	11.9	89640065	5	0.44497997	0.052096456	0.5029236
2016/9/19	11.97	12.01	12.2	11.97	66119117	3	0.33374295	0.04005609	0.6262009
2016/9/20	12.16	12.02	12.18	11.93	68165595	2	0.49037084	0.04936803	0.46026117
2016/9/21	12.13	12.07	12.25	11.81	95386753	2	0.7113161	0.035671107	0.2530128
2016/9/22	12.11	12.02	12.13	11.92	75441027	5	0.43611622	0.15295719	0.41092664
2016/9/23	11.95	11.94	12.09	11.92	51522889	5	0.27221334	0.3390576	0.38872907
2016/9/26	11.82	11.51	11.86	11.44	94897060	8	0.3236366	0.13920695	0.53715646
2016/9/27	11.43	11.71	11.76	11.23	81721529	5	0.6695395	0.1259974	0.20446315
2016/9/28	11.78	11.8	11.81	11.57	65919164	10	0.5685896	0.17735192	0.25405842
2016/9/29	11.8	11.58	11.92	11.48	78612497	4	0.49932668	0.43095547	0.06971787
2016/9/30	11.68	12.07	12.15	11.59	119286267	6	0.3225744	0.05446336	0.62296224
2016/10/3	12.01	12.05	12.15	11.92	69704340	2	0.8823161	0.028551066	0.0891328
2016/10/4	12.12	12.22	12.47	12.09	98266036	2	0.4984778	0.020411562	0.48111072
2016/10/5	12.38	12.53	12.65	12.38	85966230	1	0.3870522	0.025935784	0.58701193
2016/10/6	12.59	12.64	12.65	12.45	75820163	5	0.6183666	0.3577827	0.023850774
2016/10/10	12.63	12.72	12.82	12.6	64049361	5	0.4522431	0.14586607	0.40189084
2016/10/11	12.68	12.53	12.75	12.44	76990215	4	0.72553813	0.048672378	0.22578953
2016/10/12	12.51	12.45	12.66	12.43	66758503	5	0.52647454	0.24937773	0.22414775
2016/10/13	12.51	12.25	12.51	12.02	78274641	9	0.39716512	0.50319993	0.09963492
2016/10/14	12.57	12.42	12.65	12.36	108417607	7	0.3124659	0.56582725	0.12170689
2016/10/17	12.59	12.47	12.61	12.32	101364420	18	0.4822592	0.1692121	0.3485286
2016/10/18	12.61	12.68	12.69	12.53	71290334	11	0.35710126	0.2254182	0.4174805
2016/10/19	12.72	12.89	12.95	12.7	97756612	7	0.50859874	0.13807474	0.35332656
2016/10/20	12.87	12.98	13.05	12.83	88019103	5	0.44371223	0.19784741	0.3584403
2016/10/21	12.88	13.09	13.09	12.82	77121838	3	0.53127056	0.4017612	0.066968225
2016/10/24	13.17	13.19	13.22	13.03	68020599	5	0.71831065	0.10082026	0.1808691
2016/10/25	13.13	13.14	13.24	13.1	49153510	3	0.3744577	0.35882577	0.26671663
2016/10/26	13.06	13.29	13.29	13.04	58374750	4	0.6145157	0.27884117	0.10664314
2016/10/28	13.37	13.1	13.4	12.92	115048557	3	0.31381986	0.33641145	0.34976873
2016/10/31	13.1	12.92	13.15	12.92	70304823	3	0.47909215	0.12270188	0.3982059
2016/11/1	12.98	13.03	13.17	12.75	88459781	4	0.20345964	0.34043652	0.4561038
2016/11/2	12.88	12.9	12.98	12.7	83955924	2	0.23331742	0.03733217	0.72935045
2016/11/3	12.89	12.9	13.09	12.87	69544299	2	0.5438305	0.12646203	0.32970747
2016/11/4	12.95	12.97	13.13	12.77	82303290	3	0.35641715	0.32869005	0.31489283
2016/11/7	13.28	13.43	13.46	13.27	91477196	6	0.3765112	0.09793385	0.52555496
2016/11/8	13.24	13.42	13.52	13.13	95635639	5	0.5897638	0.15203941	0.25819674
2016/11/9	14.08	14.39	14.47	13.82	318933472	10	0.333672	0.40570822	0.26061985
2016/11/10	14.68	15.18	15.41	14.67	304821472	8	0.41355202	0.14928606	0.43716192
2016/11/11	15.06	15.44	15.45	15.05	212847959	7	0.53650373	0.15183495	0.3116613
2016/11/14	15.83	16.5	16.62	15.82	320242784	12	0.38848066	0.3829961	0.22852312
2016/11/15	16.21	16.58	16.6	16.02	190087013	8	0.46532556	0.15997732	0.37469712
2016/11/16	16.2	16.17	16.38	16.1	126533412	10	0.67976964	0.07719223	0.24303818
2016/11/17	16.18	16.5	16.64	16.12	167833174	8	0.6460079	0.10380758	0.25018457
2016/11/18	16.48	16.42	16.56	16.29	120538954	8	0.4545502	0.13602953	0.40942028
2016/11/21	16.52	16.75	16.77	16.43	117362196	10	0.4177752	0.1446287	0.43759608
2016/11/22	16.87	16.72	16.89	16.54	104691657	6	0.39979938	0.32662764	0.27357292
2016/11/23	16.84	16.98	17.08	16.62	110900783	8	0.54007035	0.10800005	0.35192958
2016/11/25	17.04	17.28	17.29	16.92	62610385	8	0.63112587	0.2754108	0.09346336
2016/11/28	17.09	16.72	17.27	16.67	108384272	7	0.5433917	0.16041172	0.29619652
2016/11/29	16.8	16.71	16.96	16.67	114021499	9	0.4012937	0.4809032	0.1178031
2016/11/30	17.26	17.61	17.68	17.21	191521199	7	0.21323839	0.2567732	0.5299884
2016/12/1	17.91	17.99	18.43	17.83	199068141	13	0.525872	0.20907058	0.26505747
2016/12/2	17.98	17.72	17.99	17.51	128414858	4	0.43112868	0.26797307	0.30089825
2016/12/5	17.96	18.33	18.35	17.95	130205654	4	0.54479086	0.42717543	0.028033644
2016/12/6	18.58	18.65	18.65	18.21	120634686	5	0.45442706	0.19392386	0.3516491
2016/12/7	18.68	19.06	19.06	18.44	167607580	8	0.5000631	0.2401595	0.2597775
2016/12/8	19.28	19.44	19.73	19.18	182476394	12	0.43476185	0.40109122	0.1641469
2016/12/9	19.44	19.58	19.66	19.27	130401570	6	0.4816885	0.3016679	0.21664356
2016/12/12	19.49	19.1	19.74	19.02	136775496	4	0.2782293	0.24158287	0.48018783
2016/12/13	19.29	19.1	19.37	18.78	117289338	5	0.5315479	0.15270427	0.3157478
2016/12/14	18.8	19.16	19.79	18.7	225162738	4	0.4974631	0.24323222	0.25930467
2016/12/15	19.39	19.65	19.88	19.29	161852772	8	0.5158227	0.21038334	0.273794
2016/12/16	19.81	19.15	19.81	19.14	147392949	3	0.40795878	0.33954355	0.25249767
2016/12/19	19.09	18.97	19.21	18.82	97375098	4	0.47434807	0.06468599	0.46096596
2016/12/20	19.12	19.2	19.32	19.1	83770665	5	0.46541333	0.24754119	0.28704545
2016/12/21	19.21	19.12	19.21	18.96	62082014	2	0.8698112	0.1054406	0.024748297
2016/12/22	19.09	19.03	19.22	18.96	67051749	2	0.5475062	0.10472763	0.34776613
2016/12/23	19	19.09	19.14	18.92	38167145	5	0.6360679	0.23184982	0.13208227
2016/12/28	19.11	18.82	19.16	18.75	52184499	1	0.87880576	0.09671624	0.02447798
2016/12/29	18.82	18.49	18.88	18.26	79116711	3	0.32808173	0.34186077	0.33005756
2016/12/30	18.51	18.59	18.75	18.44	72551683	2	0.49948028	0.46940503	0.03111473
2017/1/4	19.21	19.44	19.45	19.09	76811274	1	0.3008863	0.041927107	0.65718657
2017/1/5	19.31	19.17	19.42	18.83	86766815	4	0.5621892	0.3332451	0.10456571
2017/1/6	19.27	19.17	19.34	19.05	66206078	2	0.23448265	0.3059917	0.45952564
2017/1/9	19	19.04	19.2	18.89	75870727	5	0.45120174	0.29890954	0.2498887
2017/1/10	19.08	19.43	19.63	19.03	100941317	8	0.15058042	0.4345615	0.4148581
2017/1/11	19.43	19.56	19.56	19.21	92247991	6	0.52572936	0.21883015	0.25544044
2017/1/12	19.5	19.41	19.61	19.1	120084154	11	0.64920574	0.24291353	0.107880786
2017/1/13	19.7	19.5	19.89	19.29	161777001	25	0.3218716	0.48651874	0.19160968
2017/1/17	19.17	18.54	19.28	18.5	152310648	10	0.29977757	0.29448825	0.4057342
2017/1/18	18.79	19.12	19.14	18.59	124297678	13	0.46271694	0.29751706	0.23976597
2017/1/19	19.22	19.02	19.3	18.9	75931318	4	0.6248543	0.28426406	0.09088159
2017/1/20	19.15	19.13	19.42	19.01	102484656	2	0.15799819	0.047230817	0.794771
2017/1/23	19.11	19.05	19.25	18.9	61271780	4	0.39050278	0.5063544	0.10314282
2017/1/24	19.1	19.44	19.58	18.97	98429140	1	0.03267089	0.93760246	0.029726695
2017/1/25	19.81	19.86	19.91	19.59	99627795	1	0.10809034	0.029290112	0.8626195
2017/1/26	19.9	19.93	20.04	19.77	84078308	1	0.307942	0.65034485	0.041713186
2017/1/27	19.92	19.85	19.94	19.77	54521979	3	0.59571904	0.38632146	0.017959518
2017/1/30	19.69	19.44	19.69	19.2	91504968	3	0.5769114	0.05853668	0.364552
2017/1/31	19.26	19.13	19.51	18.99	90933666	2	0.90805113	0.07005435	0.021894507
2017/2/1	19.46	19.38	19.71	19.31	103539564	2	0.06979352	0.41160628	0.5186002
2017/2/3	19.64	19.78	19.84	19.44	115921056	7	0.64911306	0.13651147	0.21437545
2017/2/6	19.64	19.61	19.87	19.56	92162471	2	0.82286453	0.1456443	0.031491097
2017/2/7	19.77	19.39	19.78	19.35	87913355	5	0.5102294	0.11581918	0.3739514
2017/2/9	19.25	19.61	19.64	19.13	102557522	7	0.27035826	0.4150915	0.3145502
2017/2/10	19.68	19.57	19.73	19.45	90498874	4	0.92035776	0.058016833	0.021625418
2017/2/13	19.66	19.89	20.03	19.66	105219077	1	0.13772535	0.79014134	0.07213328
2017/2/14	19.89	20.55	20.66	19.82	139562820	7	0.530626	0.34037265	0.12900129
2017/2/15	20.83	21.07	21.26	20.6	151025173	2	0.8521821	0.11489253	0.0329254
2017/2/16	21.03	21.07	21.11	20.79	98018912	5	0.6376798	0.27878553	0.08353465
2017/2/17	20.77	21.01	21.07	20.69	85761913	4	0.31591427	0.22910582	0.4549799
2017/2/21	21.08	21.27	21.29	21.07	78498037	4	0.17657769	0.32536033	0.49806198
2017/2/22	21.1	21.28	21.44	21.03	81281362	2	0.030068917	0.47207397	0.4978571
2017/2/23	21.28	21.07	21.38	21	85796829	4	0.30728525	0.52843755	0.16427721
2017/2/24	20.61	20.72	20.84	20.51	97028506	4	0.4859442	0.30159354	0.21246228
2017/2/27	20.69	21.06	21.15	20.68	68998381	2	0.44438988	0.24746472	0.30814537
2017/2/28	20.97	21.17	21.19	20.91	90025810	6	0.48678303	0.13830206	0.3749149
2017/3/1	21.94	22.07	22.18	21.79	143770806	6	0.5788335	0.2984773	0.122689165
2017/3/2	22.25	21.8	22.37	21.77	99639186	3	0.5960254	0.36708316	0.03689145
2017/3/3	21.87	22.01	22.22	21.87	92620001	3	0.37202168	0.07268189	0.5552964
2017/3/6	21.9	21.82	21.92	21.65	75601239	3	0.5391045	0.25795364	0.20294183
2017/3/7	21.79	21.78	21.93	21.67	63950333	2	0.5995288	0.3236271	0.076844074
2017/3/8	22.17	21.83	22.34	21.79	105206930	2	0.055419054	0.10200571	0.84257525
2017/3/9	21.92	21.92	22.1	21.8	78767848	1	0.9465397	0.01836748	0.03509273
2017/3/10	22.19	21.88	22.19	21.66	86907701	1	0.717624	0.16446531	0.11791067
2017/3/13	21.87	21.87	21.98	21.7	56356366	1	0.88557047	0.09358268	0.020846859
2017/3/14	21.76	21.89	21.91	21.62	63145221	3	0.65777594	0.090975784	0.25124827
2017/3/15	21.96	21.75	22.12	21.53	114533634	3	0.92471105	0.038800012	0.03648894
2017/3/16	21.81	21.79	22.06	21.76	70181169	4	0.38163576	0.3616969	0.25666732
2017/3/17	21.79	21.43	21.84	21.4	105110969	2	0.47836018	0.03142088	0.49021894
2017/3/20	21.15	21.01	21.33	20.99	87142938	2	0.30968094	0.13024887	0.56007016
2017/3/21	21.07	19.59	21.13	19.52	259181364	12	0.21049893	0.25548872	0.5340124
2017/3/22	19.22	19.51	19.75	19.02	167800391	10	0.42552462	0.15837283	0.41610256
2017/3/23	19.61	19.64	20.06	19.48	111505415	4	0.5663632	0.33181232	0.101824425
2017/3/27	18.85	19.6	19.62	18.73	119365334	6	0.52219903	0.07127338	0.4065276
2017/3/28	19.58	20.05	20.24	19.57	95614360	5	0.5355241	0.097716376	0.3667596
2017/3/29	20.08	19.92	20.22	19.88	67134266	2	0.71928406	0.12984942	0.15086655
2017/3/30	19.95	20.44	20.55	19.9	79076495	2	0.3623635	0.58883905	0.048797525
2017/3/31	20.4	20.16	20.54	20.16	77085228	3	0.8568568	0.1018656	0.04127753
2017/4/3	20.22	20.16	20.32	19.65	87909443	8	0.5327413	0.095698535	0.37156013
2017/4/4	19.77	20.01	20.08	19.77	75195056	3	0.22959751	0.031306457	0.7390961
2017/4/5	20.34	19.74	20.45	19.72	97241225	2	0.51215476	0.060302828	0.42754242
2017/4/6	19.74	19.83	20.03	19.53	82879764	5	0.67590624	0.17483306	0.14926073
2017/4/7	19.6	19.73	19.91	19.5	79454845	7	0.28328785	0.19412337	0.5225888
2017/4/10	19.7	19.59	19.85	19.48	63175587	8	0.50297093	0.2907458	0.20628335
2017/4/11	19.4	19.49	19.52	19.15	94168214	4	0.5554419	0.045492522	0.39906558
2017/4/12	19.45	19.22	19.51	19.18	76361574	3	0.6245429	0.3403374	0.035119724
2017/4/13	19.13	18.91	19.53	18.91	87946125	1	0.43442884	0.4497466	0.115824506
2017/4/17	18.93	19.38	19.4	18.83	84864893	10	0.38893884	0.3412514	0.26980972
2017/4/18	19.68	19.28	19.72	18.95	146325323	21	0.38843742	0.29647133	0.3150913
2017/4/19	19.49	19.31	19.72	19.25	101690187	16	0.52505976	0.35859546	0.11634479
2017/4/20	19.53	19.64	19.74	19.39	103664924	5	0.4638962	0.15092427	0.38517955
2017/4/21	19.6	19.28	19.65	19.16	127078246	5	0.5298954	0.1720241	0.2980805
2017/4/24	19.81	20.2	20.42	19.81	138480728	8	0.51715076	0.36773014	0.115119085
2017/4/25	20.56	20.55	20.92	20.48	131450802	2	0.4632202	0.51625913	0.02052068
2017/4/26	20.57	20.46	20.76	20.43	95066572	1	0.943227	0.029312868	0.027460204
2017/4/27	20.47	20.22	20.49	20.03	79928282	2	0.6390666	0.11106137	0.24987212
2017/4/28	20.14	19.91	20.29	19.89	69250531	3	0.79075617	0.1539533	0.05529059
2017/5/1	20.09	20.18	20.34	19.92	72296298	5	0.38387734	0.06037783	0.5557449
2017/5/2	20.18	20.1	20.24	19.9	57073452	2	0.571796	0.045300543	0.3829035
2017/5/3	19.94	20.34	20.35	19.91	64126192	2	0.61875844	0.3340533	0.047188245
2017/5/4	20.55	20.42	20.62	20.3	68100652	5	0.41767424	0.37954864	0.20277715
2017/5/5	20.55	20.31	20.56	20.17	56593409	4	0.6574509	0.14437857	0.19817047
2017/5/8	20.32	20.53	20.63	20.32	55962009	2	0.21441832	0.063139744	0.7224419
2017/5/9	20.6	20.55	20.88	20.44	61468815	2	0.7650833	0.1747528	0.060163904
2017/5/10	20.48	20.72	20.74	20.44	48462609	2	0.08907281	0.89186263	0.019064622
2017/5/11	20.66	20.64	20.8	20.41	68316172	2	0.48806837	0.4689677	0.042963922
2017/5/12	20.49	20.57	20.57	20.32	62552470	2	0.48236212	0.029726945	0.48791087
2017/5/15	20.63	20.63	20.71	20.55	50483077	4	0.45880052	0.070780516	0.4704189
2017/5/16	20.64	20.56	20.74	20.51	55574615	4	0.6214567	0.25836745	0.12017585
2017/5/17	19.94	19.14	20.02	19.03	189986449	11	0.33638546	0.12764825	0.53596634
2017/5/18	19.18	19.31	19.57	19.07	108158383	5	0.8759438	0.07020666	0.053849645
2017/5/19	19.48	19.62	19.87	19.44	89375217	6	0.32125244	0.23151708	0.4472305
2017/5/22	19.76	19.61	19.81	19.39	74661340	4	0.53682065	0.31569195	0.14748739
2017/5/23	19.6	19.96	20.07	19.41	78811573	6	0.41237172	0.36933705	0.21829124
2017/5/24	20.01	19.93	20.04	19.79	59103006	5	0.40170082	0.33856064	0.2597385
2017/5/25	19.98	19.82	20.15	19.79	60383340	1	0.16377787	0.8130522	0.02316993
2017/5/26	19.8	19.81	19.99	19.74	50317606	2	0.65431255	0.09536464	0.2503228
2017/5/30	19.7	19.48	19.78	19.45	60909070	4	0.5961099	0.2794366	0.124453455
2017/5/31	19.42	19.05	19.44	18.73	138492985	9	0.37409762	0.09530205	0.5306003
2017/6/1	19.12	19.27	19.28	18.94	69526808	10	0.52182466	0.09806506	0.38011023
2017/6/2	18.91	19.09	19.23	18.8	79663144	7	0.4684105	0.12733568	0.40425375
2017/6/5	19.08	19.05	19.34	19.03	51510863	4	0.7012713	0.208612	0.09011674
2017/6/6	18.84	18.87	19.05	18.71	71641224	4	0.6796186	0.054647677	0.26573372
2017/6/7	18.94	19.24	19.26	18.9	66273293	4	0.7079998	0.26853392	0.023466282
2017/6/8	19.26	19.61	19.85	19.24	93291106	4	0.4446203	0.13250795	0.4228717
2017/6/9	19.86	20.31	20.31	19.85	108067773	9	0.2961733	0.47918305	0.22464357
2017/6/12	20.46	20.42	20.67	20.19	85746654	6	0.59121865	0.07200279	0.3367786
2017/6/13	20.59	20.41	20.75	20.3	67932023	10	0.63842326	0.20267284	0.15890394
2017/6/14	20.19	20.4	20.45	19.84	102010337	12	0.48277363	0.3396604	0.17756599
2017/6/15	20.19	20.18	20.58	20.11	69681120	7	0.29330578	0.15722167	0.5494725
2017/6/16	20.2	20.07	20.26	20.01	57350628	3	0.5644807	0.42291716	0.012602124
2017/6/19	20.25	20.55	20.64	20.24	58520684	2	0.91857284	0.039694376	0.041732788
2017/6/20	20.55	20.13	20.63	20.12	59587205	1	0.8676878	0.106843695	0.025468534
2017/6/21	20.13	19.77	20.21	19.71	72267199	4	0.2526822	0.53249145	0.21482629
2017/6/22	19.76	19.57	19.83	19.54	64553708	11	0.45686567	0.4284896	0.11464479
2017/6/23	19.75	19.46	19.75	19.38	85322138	7	0.3235537	0.39519387	0.28125238
2017/6/26	19.55	19.53	19.78	19.37	61281433	7	0.39684802	0.38853732	0.21461466
2017/6/27	19.74	19.91	20.24	19.64	88185539	5	0.5927099	0.2241319	0.18315816
2017/6/28	20.17	20.52	20.6	20.16	118418463	15	0.5332528	0.39911085	0.06763639
2017/6/29	21.22	20.96	21.31	20.67	150365184	6	0.2871463	0.15895687	0.55389684
2017/6/30	21.26	20.9	21.26	20.81	82361208	6	0.7437125	0.09530932	0.16097818
2017/7/3	21.1	21.32	21.55	21.08	58129709	6	0.7626912	0.1992354	0.038073458
2017/7/5	21.44	21.56	21.59	21.26	75968063	1	0.8786767	0.105876274	0.01544697
2017/7/6	21.54	21.35	21.75	21.33	84382999	9	0.729048	0.1962925	0.07465948
2017/7/7	21.56	21.47	21.64	21.29	54425811	6	0.58826834	0.22416122	0.18757035
2017/7/10	21.36	21.53	21.63	21.28	54621458	4	0.7428589	0.2207674	0.036373723
2017/7/11	21.52	21.24	21.55	21.1	34693590	3	0.66147494	0.2221595	0.11636555
2017/7/12	21.06	21.01	21.24	20.94	35011368	7	0.5649968	0.12896739	0.30603585
2017/7/13	21.08	21.26	21.27	21.01	26949349	10	0.5116311	0.33636615	0.15200278
2017/7/14	20.84	20.87	20.96	20.46	43942358	6	0.42608413	0.16494332	0.4089726
2017/7/17	20.86	20.64	20.86	20.57	45092593	10	0.6957381	0.094540775	0.20972116
2017/7/18	20.55	20.54	20.7	20.25	49707790	32	0.29201987	0.20523669	0.50274336
2017/7/19	20.69	20.7	20.84	20.45	74115059	9	0.46712786	0.24441725	0.28845492
2017/7/20	20.66	20.59	20.76	20.47	28944190	9	0.5003203	0.27395704	0.22572263
2017/7/21	20.51	20.44	20.6	20.3	26259626	8	0.5105204	0.23158099	0.2578986
2017/7/24	20.37	20.56	20.67	20.37	21546936	4	0.295792	0.47971138	0.22449662
2017/7/25	20.9	21.12	21.31	20.88	39147874	5	0.42374358	0.2727094	0.30354702
2017/7/26	21.3	20.86	21.3	20.78	31494858	5	0.30895367	0.5259616	0.1650847
2017/7/27	20.9	20.75	21.09	20.67	62857807	2	0.329129	0.05198843	0.61888254
2017/7/28	20.71	20.68	20.85	20.6	20589672	5	0.4439655	0.27117866	0.28485578
2017/7/31	20.76	20.76	20.94	20.73	62268125	3	0.53196937	0.04584883	0.42218176
2017/8/1	20.91	21.08	21.13	20.91	23490724	2	0.03650685	0.57356143	0.3899318
2017/8/2	21.07	21.22	21.23	20.9	24696582	4	0.79296744	0.17005944	0.03697316
2017/8/3	21.19	21.02	21.24	20.96	23587341	2	0.5425083	0.34361276	0.113878965
2017/8/4	21.3	21.59	21.72	21.29	44426764	3	0.27972266	0.16873695	0.5515404
2017/8/7	21.65	21.59	21.69	21.54	20319772	7	0.6029053	0.2127016	0.18439312
2017/8/8	21.6	21.52	21.99	21.46	36154309	1	0.9248737	0.036026984	0.039099388
2017/8/9	21.24	21.38	21.41	21.1	56864906	2	0.43121457	0.109047435	0.45973796
2017/8/10	21.22	20.76	21.22	20.73	77979606	4	0.28911868	0.23168427	0.47919708
2017/8/11	20.71	20.5	20.88	20.44	68137241	7	0.5457753	0.23520537	0.2190193
2017/8/14	20.87	21.06	21.13	20.81	54935083	4	0.38199326	0.26579198	0.35221475
2017/8/15	21.39	21.11	21.49	21.09	45125611	4	0.42897823	0.20037903	0.37064278
2017/8/16	21.18	20.83	21.26	20.72	59164507	4	0.28580222	0.28395927	0.4302385
2017/8/17	20.71	20.28	20.81	20.26	78953355	4	0.47082824	0.1660651	0.3631066
2017/8/18	20.2	20.26	20.54	20.09	60454465	5	0.7877971	0.101646684	0.11055626
2017/8/21	20.22	20.02	20.28	19.78	70113616	3	0.06742922	0.46894288	0.46362793
2017/8/22	20.24	20.47	20.53	20.21	59199482	1	0.9039019	0.05237991	0.043718237
2017/8/23	20.25	20.4	20.61	20.23	39786106	3	0.34063923	0.6235174	0.035843357
2017/8/24	20.57	20.48	20.58	20.32	39148770	2	0.2268379	0.7317084	0.041453645
2017/8/25	20.53	20.41	20.71	20.39	43494883	2	0.4767919	0.041472543	0.48173556
2017/8/29	19.86	20.22	20.34	19.76	60855913	7	0.60482746	0.32902768	0.06614486
2017/8/30	20.49	20.63	20.8	20.32	58402056	7	0.50556105	0.30416995	0.19026904
2017/8/31	20.79	20.65	20.8	20.54	62338107	2	0.45365453	0.17963241	0.3667131
2017/9/1	20.66	20.85	20.94	20.56	56226406	5	0.5963985	0.3720085	0.031593017
2017/9/5	20.59	20.07	20.59	19.99	108941253	6	0.47055444	0.17732574	0.3521198
2017/9/6	20.25	20.17	20.34	19.97	64161655	3	0.35257038	0.29153934	0.3558903
2017/9/8	19.69	19.65	19.99	19.61	68335527	3	0.8607463	0.055184186	0.08406953
2017/9/11	19.98	20.12	20.17	19.84	73708045	5	0.2072664	0.16548935	0.6272443
2017/9/12	20.22	20.71	20.79	20.21	99648343	6	0.24653263	0.32549164	0.42797568
2017/9/13	20.68	21.09	21.11	20.63	86317548	4	0.52230877	0.42209294	0.055598292
2017/9/14	21.14	21	21.3	20.96	69927236	3	0.6577442	0.031394552	0.31086117
2017/9/15	20.97	21.14	21.17	20.91	85928062	5	0.59338367	0.13412993	0.2724864
2017/9/18	21.18	21.46	21.53	21.17	68051559	5	0.20106621	0.5328058	0.266128
2017/9/19	21.46	21.62	21.75	21.38	56197333	6	0.47946262	0.35255685	0.1679805
2017/9/20	21.64	21.82	22	21.43	82257060	3	0.71632767	0.20630562	0.07736669
2017/9/21	21.81	21.92	22.04	21.68	57841896	5	0.75616187	0.14831272	0.09552546
2017/9/22	21.77	21.78	21.83	21.61	61427966	3	0.5109778	0.34696308	0.14205912
2017/9/25	21.7	21.52	21.84	21.34	62319242	4	0.4160721	0.52489394	0.059033915
2017/9/26	21.59	21.57	21.71	21.45	52986120	3	0.6199359	0.3103582	0.06970588
2017/9/27	22.07	22.17	22.4	21.94	92813988	11	0.58153033	0.22288774	0.19558193
2017/9/28	22.35	22.21	22.4	22.1	64964959	3	0.33676466	0.04600879	0.61722654
2017/9/29	22.17	22.1	22.24	22.07	66218502	4	0.4994213	0.22721952	0.27335915
2017/10/2	22.22	22.38	22.41	22.15	53976660	7	0.36601105	0.12327401	0.51071495
2017/10/3	22.51	22.62	22.69	22.38	55914268	11	0.81419015	0.07741165	0.10839822
2017/10/4	22.62	22.47	22.71	22.46	53360116	8	0.48727614	0.15927	0.35345381
2017/10/5	22.53	22.89	22.99	22.42	62608169	3	0.54427785	0.4183267	0.037395533
2017/10/6	23.01	22.97	23.06	22.8	53886876	3	0.7354954	0.084008165	0.18049645
2017/10/9	23.02	22.61	23.03	22.52	55172516	14	0.5940688	0.23591831	0.1700128
2017/10/10	22.59	22.69	22.71	22.47	46133801	14	0.57389176	0.2682838	0.15782441
2017/10/11	22.69	22.59	22.69	22.41	51652304	11	0.475117	0.24936098	0.27552196
2017/10/12	22.63	22.21	22.69	22.1	71770031	11	0.44348735	0.23284754	0.3236651
2017/10/13	22.14	22.59	22.76	21.88	104196860	22	0.3517692	0.405429	0.24280186
2017/10/16	22.63	23	23.09	22.63	71927178	12	0.45597264	0.34581265	0.1982147
2017/10/17	23.13	22.96	23.19	22.87	48644424	8	0.53605646	0.19794422	0.26599932
2017/10/18	23.1	23.24	23.31	23.09	55382456	4	0.46393183	0.39031622	0.14575195
2017/10/19	22.96	23.34	23.35	22.91	54542694	4	0.5238211	0.2525719	0.22360697
2017/10/20	23.8	23.93	23.94	23.66	83764655	6	0.36474398	0.41347003	0.22178595
2017/10/23	23.98	23.92	24.19	23.85	69607678	3	0.32718548	0.035908353	0.6369062
2017/10/24	24.11	24.44	24.6	24.1	90346455	7	0.6734889	0.1788762	0.14763495
2017/10/25	24.65	24.39	24.68	24.1	81265326	4	0.8402935	0.13073789	0.028968599
2017/10/26	24.45	24.5	24.74	24.44	55342484	8	0.63193846	0.22755572	0.14050584
2017/10/27	24.44	24.56	24.72	24.38	58856675	5	0.32736665	0.34494016	0.3276932
2017/10/30	24.41	24.36	24.52	24.22	51357595	3	0.39650998	0.3266357	0.27685437
2017/10/31	24.4	24.15	24.48	24.1	50311194	4	0.39691687	0.45504344	0.14803962
2017/11/1	24.4	24.29	24.49	24.12	46527703	3	0.5249469	0.24302156	0.23203151
2017/11/2	24.27	24.63	24.7	24.03	59692017	6	0.840265	0.05022694	0.109508105
2017/11/3	24.49	24.58	24.58	24.38	37816149	4	0.17947122	0.23256597	0.58796287
2017/11/6	24.5	24.51	24.58	24.38	37261039	4	0.5995852	0.30227798	0.09813683
2017/11/7	24.5	23.94	24.53	23.78	68342144	2	0.3668746	0.47472548	0.15839991
2017/11/8	23.72	23.55	23.72	23.25	83128157	5	0.35611397	0.21440887	0.42947716
2017/11/9	23.25	23.25	23.42	22.88	95448558	4	0.072682254	0.14174354	0.7855742
2017/11/10	23.35	23.27	23.5	23.22	61105339	3	0.32509282	0.40763664	0.26727057
2017/11/13	23.02	23.16	23.24	22.9	55902185	2	0.60940754	0.04304357	0.34754884
2017/11/14	23.02	23	23.11	22.84	61596789	10	0.41848016	0.16795437	0.41356546
2017/11/15	22.75	23.55	23.69	22.57	98274925	6	0.632672	0.04946764	0.3178604
2017/11/16	23.67	23.52	23.81	23.5	54565191	9	0.61973387	0.14643186	0.23383433
2017/11/17	23.27	23.38	23.49	23.2	48420719	6	0.52697057	0.26696086	0.20606859
2017/11/20	23.5	23.5	23.6	23.3	46328828	3	0.78870004	0.18182327	0.029476708
2017/11/21	23.56	23.49	23.62	23.45	57749094	3	0.5345409	0.0325133	0.43294576
2017/11/22	23.53	23.42	23.66	23.35	38103201	1	0.8880008	0.08524744	0.026751775
2017/11/24	23.48	23.35	23.5	23.33	14273573	3	0.39627683	0.31341705	0.29030618
2017/11/27	23.28	23.35	23.68	23.27	44828641	5	0.55831397	0.4048329	0.036853157
2017/11/28	23.38	24.4	24.46	23.33	99765018	5	0.6398262	0.22120638	0.13896737
2017/11/29	24.78	25.04	25.25	24.6	119728368	11	0.4921145	0.20121132	0.30667415
2017/11/30	25.5	25.05	25.6	24.96	122131900	9	0.5632322	0.20324674	0.23352112
2017/12/1	25.13	24.98	25.39	24.38	137774781	5	0.3180325	0.4820915	0.19987603
2017/12/4	25.73	25.94	26.19	25.7	145661692	8	0.53332675	0.3420308	0.1246425
2017/12/5	26.15	25.81	26.18	25.73	91349782	14	0.3964741	0.3029036	0.3006223
2017/12/6	25.61	25.52	25.85	25.45	74593807	8	0.2072835	0.16901988	0.62369657
2017/12/7	25.33	25.66	25.85	25.25	80706146	7	0.6814021	0.14044741	0.17815058
2017/12/8	25.96	25.93	25.97	25.64	60991334	7	0.45261598	0.38245896	0.16492508
2017/12/11	25.93	25.82	26.05	25.78	54001895	3	0.39960122	0.35005155	0.25034723
2017/12/12	25.93	26.2	26.38	25.79	76017169	3	0.33020216	0.08355456	0.5862433
2017/12/13	26.19	25.72	26.32	25.71	79980564	8	0.4745946	0.09351082	0.4318946
2017/12/15	25.79	25.92	26.06	25.62	129859355	1	0.20569482	0.6896082	0.10469705
2017/12/18	26.17	26.36	26.38	26.15	70548609	5	0.43631205	0.5125369	0.051151074
2017/12/19	26.48	26.33	26.52	26.25	67984139	6	0.20920454	0.16986649	0.62092894
2017/12/20	26.64	26.36	26.72	26.33	81271224	6	0.58488256	0.36120665	0.053910743
2017/12/21	26.47	26.7	26.86	26.46	72953163	10	0.46803394	0.24925514	0.28271085
2017/12/22	26.86	26.76	26.91	26.5	54202956	2	0.8608558	0.09489789	0.04424628
2017/12/26	26.62	26.66	26.82	26.46	42371183	4	0.70542115	0.27519703	0.019381834
2017/12/27	26.54	26.61	26.61	26.48	35111837	3	0.5707535	0.34555748	0.08368903
2017/12/28	26.61	26.68	26.7	26.54	37914949	3	0.3735359	0.5221375	0.10432652
2017/12/29	26.73	26.4	26.76	26.4	40672012	1	0.02136102	0.027475426	0.95116353
2018/1/2	26.63	26.78	26.78	26.49	57121603	1	0.93565226	0.034626614	0.029721187
2018/1/3	26.78	26.68	26.82	26.57	57865727	4	0.5785651	0.25321373	0.16822119
2018/1/4	26.85	27.07	27.32	26.76	76512451	6	0.55618757	0.07089695	0.37291542
2018/1/5	27.25	27.21	27.3	26.93	56445186	4	0.64183205	0.09296647	0.2652014
2018/1/8	27.11	27	27.15	26.93	42914839	6	0.5883874	0.24413414	0.16747843
2018/1/9	27.08	27.15	27.42	27.01	69479053	5	0.2536896	0.4367392	0.30957115
2018/1/10	27.25	27.43	27.61	27.19	63532811	7	0.71366227	0.12168187	0.16465582
2018/1/11	27.54	27.54	27.57	27.33	59318309	13	0.3786061	0.3332289	0.28816506
2018/1/12	27.76	28.07	28.08	27.65	66371596	6	0.37939954	0.21987407	0.40072644
2018/1/16	28.62	28.12	28.67	27.91	104467922	15	0.42280495	0.23698364	0.3402114
2018/1/17	27.88	28.06	28.17	27.22	124382905	26	0.30970776	0.3310737	0.35921863
2018/1/18	28.21	28.36	28.59	28.09	76463847	14	0.46435812	0.27710614	0.25853577
2018/1/19	28.46	28.6	28.62	28.34	66490985	7	0.29776335	0.24252574	0.4597109
2018/1/22	28.55	28.82	28.82	28.46	53848818	8	0.49208385	0.35966575	0.1482504
2018/1/23	28.74	28.8	29.01	28.67	56531378	7	0.3732079	0.3239463	0.3028458
2018/1/24	28.89	28.97	29.09	28.7	81585015	3	0.4860436	0.34080467	0.17315179
2018/1/25	29.12	28.97	29.13	28.81	62265824	2	0.60632217	0.20496354	0.18871428
2018/1/26	28.99	29.08	29.08	28.83	52699881	5	0.18087195	0.38888702	0.43024102
2018/1/29	29.13	29.16	29.33	29.06	59126457	6	0.60527533	0.12562132	0.26910332
2018/1/30	28.83	28.76	29.08	28.73	60555757	7	0.728288	0.110434614	0.16127738
2018/1/31	28.93	28.88	29.17	28.83	65734118	4	0.89332706	0.07902331	0.027649652
2018/2/1	28.88	29.38	29.38	28.84	62367448	8	0.7201216	0.21168849	0.06818995
2018/2/2	29.32	28.83	29.55	28.74	96971924	5	0.48357874	0.30110294	0.21531835
2018/2/5	28	27.14	28.86	26.03	155908256	11	0.2488268	0.15952513	0.59164804
2018/2/6	26.29	28.08	28.17	26.18	165878399	10	0.5479971	0.185343	0.26665995
2018/2/7	28	28.13	28.62	27.74	101180515	4	0.46958876	0.2744085	0.25600275
2018/2/8	28.19	26.62	28.26	26.61	128981328	4	0.14799505	0.03745912	0.81454587
2018/2/9	27.05	27.21	27.49	26.01	143071053	6	0.6196569	0.30661544	0.07372766
2018/2/12	27.5	28	28.32	27.42	95055132	3	0.31413254	0.58195794	0.10390956
2018/2/13	27.92	28.06	28.28	27.64	76727349	6	0.46811357	0.18354191	0.34834448
2018/2/14	28.05	28.88	28.91	27.94	97251515	9	0.5575521	0.27155337	0.1708946
2018/2/15	29.27	29.09	29.35	28.75	68117398	7	0.39855513	0.4374722	0.16397266
2018/2/16	28.88	28.85	29.14	28.8	62137801	4	0.65162176	0.31482673	0.03355151
2018/2/20	28.84	28.81	29.04	28.63	58573929	2	0.03505691	0.678224	0.28671908
2018/2/21	28.68	28.75	29.25	28.65	72210258	5	0.62302953	0.15331545	0.22365502
2018/2/22	28.87	28.57	29.02	28.47	64749717	3	0.5434069	0.34918967	0.1074034
2018/2/23	28.68	28.91	28.94	28.64	53626263	5	0.3644094	0.40934125	0.22624934
2018/2/26	29.05	29.3	29.32	28.93	61796254	5	0.6214304	0.22342758	0.15514204
2018/2/27	29.2	29.21	29.73	29.2	69235524	5	0.22860046	0.25495484	0.5164446
2018/2/28	29.37	28.98	29.65	28.97	72043995	11	0.36972484	0.34717584	0.28309932
2018/3/1	29.07	28.48	29.35	28.36	90547117	7	0.6967034	0.1162613	0.18703534
2018/3/2	28.12	28.63	28.69	27.63	82739099	3	0.88445234	0.052375913	0.06317171
2018/3/5	28.35	29.13	29.36	28.17	70543121	7	0.57232696	0.19946559	0.22820751
2018/3/6	29.3	29.11	29.32	28.95	50832605	8	0.5360899	0.3274706	0.13643952
2018/3/7	28.7	29.18	29.23	28.58	52763869	4	0.40176028	0.28541988	0.31281987
2018/3/8	29.19	29.2	29.27	28.81	53139846	5	0.1639431	0.4992051	0.33685184
2018/3/9	29.47	29.72	29.73	29.4	73905831	5	0.33748353	0.23316348	0.429353
2018/3/12	29.69	29.84	30.05	29.64	60322843	3	0.8348034	0.11462589	0.050570637
2018/3/13	29.97	29.36	29.99	29.3	63347502	10	0.5526127	0.19499548	0.2523918
2018/3/14	29.55	29.14	29.55	28.93	58011350	6	0.47086456	0.39656675	0.13256866
2018/3/15	29.29	29.1	29.34	28.93	41964199	5	0.43861407	0.0867974	0.47458848
2018/3/16	29.11	29.17	29.57	29.08	83447552	4	0.10214525	0.5309567	0.36689812
2018/3/19	29.13	28.98	29.22	28.68	57363195	3	0.612426	0.21318841	0.17438559
2018/3/20	29.06	28.98	29.2	28.88	44784462	6	0.65516806	0.14438403	0.20044792
2018/3/21	29	28.87	29.45	28.68	64546309	7	0.7161497	0.050207525	0.23364279
2018/3/22	28.44	27.55	28.49	27.42	110271917	8	0.48775694	0.34922275	0.16302025
2018/3/23	27.69	26.17	27.82	26.05	115740203	9	0.5340275	0.095074825	0.37089765
2018/3/26	26.89	27.44	27.56	26.65	83297045	2	0.68291473	0.037997115	0.27908814
2018/3/27	27.65	26.52	27.67	26.21	85821839	6	0.5149068	0.21020758	0.27488557
2018/3/28	26.79	26.39	26.96	26.01	79396116	4	0.29125482	0.3970022	0.31174296
2018/3/29	26.57	26.99	27.14	26.31	65678285	5	0.5958199	0.21571681	0.1884633
2018/4/2	26.8	26.31	27.06	25.75	86612989	2	0.06501858	0.46524334	0.46973804
2018/4/3	26.54	26.59	26.65	26.1	69698726	4	0.61011076	0.096135885	0.29375333
2018/4/4	26	26.88	26.97	25.95	66640759	4	0.3844961	0.5729884	0.042515524
2018/4/5	27.18	27.32	27.55	27.11	55765513	3	0.59203696	0.081256874	0.32670614
2018/4/6	27.01	26.63	27.29	26.37	79687623	4	0.3022651	0.51778185	0.17995302
2018/4/9	26.82	26.87	27.63	26.76	65917535	3	0.6497335	0.053178947	0.2970876
2018/4/10	27.48	27.48	27.58	27.23	60686336	6	0.5280792	0.18781118	0.28410965
2018/4/11	27.15	26.9	27.24	26.89	62211487	6	0.58781016	0.19541605	0.21677381
2018/4/12	27.22	27.65	27.8	27.17	57989106	13	0.42414567	0.3007177	0.2751366
2018/4/13	28.13	26.8	28.17	26.56	99254533	11	0.47706756	0.31518486	0.20774756
2018/4/16	27.08	26.93	27.37	26.47	110588918	18	0.5095811	0.30578858	0.1846303
2018/4/17	27.17	27.04	27.37	26.88	83475898	13	0.3623014	0.3019102	0.33578843
2018/4/18	27.03	26.53	27.22	26.5	79743217	8	0.2561062	0.31503603	0.42885777
2018/4/19	26.55	27.18	27.24	26.54	80902612	9	0.37673247	0.44928974	0.17397782
2018/4/20	27.26	27.26	27.53	27.13	65554554	6	0.38722384	0.20520596	0.4075702
2018/4/23	27.27	27.32	27.4	27.12	50686347	3	0.53134173	0.056256503	0.4124018
2018/4/24	27.46	27.19	27.86	27	81486781	2	0.23091811	0.24483384	0.524248
2018/4/25	27.09	27.14	27.34	26.8	65893478	6	0.5904259	0.2500541	0.15952007
2018/4/26	27.04	27.07	27.28	26.99	45936713	5	0.56192344	0.38657016	0.05150641
2018/4/27	26.99	27.15	27.21	26.97	47411234	2	0.08558027	0.043441687	0.870978
2018/4/30	27.27	26.92	27.43	26.92	55153947	4	0.6304279	0.15133679	0.21823533
2018/5/1	26.92	26.95	26.96	26.62	52871713	4	0.74702644	0.06996828	0.18300527
2018/5/2	26.95	26.58	27.07	26.56	68234557	2	0.47868574	0.41246518	0.10884911
2018/5/3	26.51	26.2	26.52	25.43	110672740	2	0.0937093	0.044886246	0.8614044
2018/5/4	25.99	26.3	26.42	25.82	58281856	3	0.54695165	0.15568429	0.2973641
2018/5/7	26.44	26.64	26.79	26.33	46765219	5	0.5817896	0.2029688	0.21524148
2018/5/8	26.77	26.93	27.13	26.67	65119831	3	0.8950837	0.058954243	0.045962032
2018/5/9	27.1	27.72	27.79	27.08	72266529	2	0.6504612	0.27251282	0.07702605
2018/5/10	27.61	27.89	28.07	27.42	54773215	7	0.35625705	0.26837844	0.3753645
2018/5/11	27.91	27.92	28.03	27.81	42024768	7	0.5222419	0.29179093	0.18596716
2018/5/14	28.04	28.12	28.23	28.03	41791621	1	0.1405894	0.4483717	0.41103888
2018/5/15	27.92	28.22	28.36	27.85	64433546	10	0.3961547	0.2422189	0.36162633
2018/5/16	28.18	28.06	28.25	28.02	43590053	2	0.8313596	0.070027016	0.09861335
2018/5/17	28.04	27.81	28.08	27.67	45981500	6	0.676976	0.18218325	0.14084063
2018/5/18	27.77	27.26	27.79	27.23	58641738	5	0.45421925	0.14430678	0.401474
2018/5/21	27.52	27.55	27.68	27.48	34983266	4	0.26420304	0.4320679	0.303729
2018/5/22	27.6	27.89	28.14	27.54	61103045	1	0.06464949	0.8896926	0.045657888
2018/5/23	27.71	27.44	27.76	27.08	73893110	2	0.06605758	0.39686024	0.53708225
2018/5/24	27.4	27.21	27.41	26.83	62146183	1	0.108951084	0.056745023	0.83430386
2018/5/25	27.01	27.16	27.19	26.88	44166742	3	0.13505049	0.029416142	0.8355334
2018/5/29	26.76	25.96	26.8	25.7	135895025	6	0.2544903	0.09866369	0.646846
2018/5/30	26.29	26.49	26.6	26.16	79435291	10	0.26555547	0.14341518	0.59102935
2018/5/31	26.32	26.16	26.38	25.95	97509300	4	0.54810816	0.026840433	0.42505142
2018/6/1	26.61	26.52	26.78	26.43	64796588	3	0.31180453	0.11407295	0.5741225
2018/6/4	26.67	26.52	26.71	26.45	43777001	3	0.16443728	0.4989171	0.3366456
2018/6/5	26.43	26.24	26.46	26.18	47690803	1	0.044785526	0.8557321	0.099482305
2018/6/6	26.41	27.16	27.17	26.4	74995766	5	0.60599905	0.13915317	0.25484782
2018/6/7	27.32	27.21	27.43	27.01	68402664	6	0.28030404	0.58623	0.13346596
2018/6/8	27.13	27.13	27.17	26.93	49572935	1	0.6820936	0.21148148	0.10642487
2018/6/12	27.29	27.02	27.39	26.87	49644578	10	0.37375095	0.25812638	0.36812267
2018/6/13	27.1	26.96	27.48	26.82	68900241	6	0.49166656	0.1171711	0.39116237
2018/6/14	27.16	26.62	27.17	26.5	77863246	11	0.48678905	0.38966325	0.12354774
2018/6/15	26.37	26.4	26.53	25.98	105079500	9	0.34004548	0.32943994	0.33051455
2018/6/18	26.06	26.52	26.62	25.93	52644116	5	0.5571761	0.21098773	0.23183613
2018/6/19	26.16	26.38	26.49	26.07	65466248	6	0.24210365	0.19020267	0.5676937
2018/6/20	26.54	26.36	26.62	26.3	52256491	3	0.6442031	0.069765955	0.28603092
2018/6/21	26.33	26.41	26.57	26.12	68322596	4	0.5421648	0.2606251	0.1972101
2018/6/22	26.58	26.11	26.64	26.11	77348906	5	0.3106612	0.181268	0.50807077
2018/6/25	25.98	25.6	26.03	25.38	73616371	7	0.45267245	0.13598053	0.411347
2018/6/26	25.64	25.66	25.79	25.13	56369344	4	0.45455366	0.13267559	0.41277075
2018/6/27	25.63	25.36	25.97	25.36	61764440	5	0.23706599	0.39906627	0.36386776
2018/6/28	25.52	25.79	25.96	25.42	71292115	8	0.32542393	0.21315776	0.4614183
2018/6/29	26.21	25.31	26.29	25.3	102438345	11	0.4074124	0.2845834	0.30800426
2018/7/2	25.2	25.4	25.4	24.95	52534348	3	0.41147706	0.25359794	0.33492497
2018/7/3	25.45	24.9	25.55	24.86	40599019	4	0.4209966	0.27102253	0.30798087
2018/7/5	25.07	25.04	25.2	24.93	44506827	5	0.3881236	0.26491392	0.34696254
2018/7/6	24.93	25.15	25.27	24.75	40275279	2	0.68660355	0.28977177	0.02362475
2018/7/9	25.35	26.17	26.21	25.34	61758903	3	0.43253338	0.5136319	0.053834636
2018/7/10	26.34	25.95	26.45	25.87	58858393	11	0.3289689	0.343986	0.32704508
2018/7/11	25.79	25.8	26.03	25.74	50218921	3	0.50133735	0.40586105	0.09280155
2018/7/12	26.02	25.89	26.09	25.78	51700696	6	0.4975468	0.13054876	0.37190446
2018/7/13	25.74	25.67	25.81	25.34	75240878	7	0.35726485	0.40470713	0.23802802
2018/7/16	25.9	26.9	26.97	25.85	129171967	24	0.37221953	0.2835426	0.34423783
2018/7/17	27.01	27.13	27.32	26.7	87778861	9	0.4885615	0.13307862	0.3783599
2018/7/18	27.04	27.25	27.41	26.96	59109223	3	0.4254721	0.4484756	0.12605232
2018/7/19	27.05	26.79	27.14	26.76	59260578	7	0.41909236	0.23545754	0.3454501
2018/7/20	26.74	27.25	27.28	26.58	82019603	2	0.46141034	0.033166654	0.5054229
2018/7/23	27.26	27.87	27.97	27.25	74080229	2	0.8935166	0.08378513	0.022698285
2018/7/24	27.97	27.95	28.23	27.77	64761475	2	0.5187606	0.43293393	0.048305497
2018/7/25	27.82	28.19	28.23	27.79	57554743	4	0.40033862	0.090782106	0.5088793
2018/7/26	28.31	28.06	28.33	28.01	46215034	4	0.26991478	0.084112495	0.6459727
2018/7/27	28.11	28.18	28.26	27.92	57215299	3	0.2772071	0.37239584	0.35039708
2018/7/30	28.26	28.43	28.57	28.25	58721006	5	0.2652908	0.34951472	0.38519445
2018/7/31	28.48	28	28.54	27.94	64066047	2	0.49092662	0.4678844	0.041188944
2018/8/1	28.34	28.37	28.67	28.29	69070663	3	0.64021677	0.120750226	0.239033
2018/8/3	28.3	28.63	28.63	28.28	50153768	2	0.48110858	0.032729883	0.4861616
2018/8/6	28.57	28.64	28.71	28.44	41261494	2	0.91656506	0.06808752	0.015347391
2018/8/9	28.85	28.72	28.91	28.67	38219057	1	0.10797036	0.034404833	0.85762477
2018/8/10	28.35	28.31	28.45	28.02	55679849	1	0.6502001	0.024003332	0.32579648
2018/8/13	28.2	27.6	28.24	27.57	63960630	4	0.06202358	0.11654421	0.82143223
2018/8/14	27.73	27.91	28.02	27.54	42521241	3	0.31577668	0.32284942	0.36137387
2018/8/15	27.6	27.48	27.74	27.28	59747876	2	0.054508425	0.019389559	0.92610204
2018/8/16	27.68	27.84	27.96	27.64	44015361	2	0.5231121	0.383874	0.09301385
2018/8/17	27.78	27.86	27.98	27.67	39843538	1	0.08414147	0.024477314	0.89138126
2018/8/20	27.81	27.99	28.05	27.77	40011041	4	0.42292124	0.19766682	0.37941194
2018/8/21	28.03	28.14	28.37	27.95	53510571	2	0.48053354	0.08321558	0.4362509
2018/8/22	28.04	28.1	28.21	28	33062884	2	0.7386295	0.06909382	0.19227667
2018/8/23	28.06	27.96	28.1	27.86	38259064	1	0.06025124	0.24069472	0.6990541
2018/8/24	28.06	28.01	28.2	27.97	43585013	2	0.119461045	0.13888507	0.7416539
2018/8/27	28.15	28.43	28.61	28.11	47729273	2	0.05388197	0.84166	0.10445805
2018/8/28	28.48	28.39	28.53	28.31	38538983	2	0.48190427	0.04774969	0.47034603
2018/8/29	28.36	28.26	28.43	28.19	46401765	5	0.096186996	0.42402378	0.47978926
2018/8/30	28.14	28.13	28.27	28.07	47358915	6	0.64122593	0.057761025	0.30101308
2018/8/31	28	28.05	28.07	27.74	49265952	4	0.45128417	0.14851579	0.40020004
2018/9/4	28.03	28.26	28.28	27.94	44745551	1	0.35718337	0.6013967	0.041419964
2018/9/5	28.19	28.3	28.36	28.09	48516722	2	0.306001	0.6755901	0.018408883
2018/9/6	28.32	28.12	28.38	28	42666015	2	0.48984236	0.2626355	0.24752218
2018/9/7	28.27	28.13	28.39	27.9	49103817	3	0.5470727	0.26613456	0.18679275
2018/9/12	28.15	27.7	28.23	27.65	59482315	7	0.6330988	0.19440879	0.1724924
2018/9/13	27.8	27.41	27.94	27.35	59219530	4	0.5632743	0.34188265	0.09484299
2018/9/14	27.4	27.64	27.66	27.38	33743874	4	0.41655192	0.433438	0.15001003
2018/9/17	27.61	27.55	27.76	27.42	35026584	4	0.29155177	0.11166981	0.59677845
2018/9/18	27.6	27.48	27.67	27.4	49921737	3	0.41578662	0.2857044	0.2985089
2018/9/19	27.4	28.27	28.47	27.4	92666317	6	0.26669663	0.228868	0.50443536
2018/9/20	28.57	28.46	28.64	28.41	83357431	3	0.33874094	0.552203	0.10905603
2018/9/21	28.61	28.3	28.64	28.24	85992133	3	0.22885007	0.23311181	0.5380381
2018/9/24	28.25	28.01	28.47	27.93	45587684	6	0.6130498	0.33583674	0.051113456
2018/9/25	28.12	27.94	28.31	27.87	40949876	2	0.479161	0.45291975	0.06791925
2018/9/26	27.98	27.4	28.01	27.33	57882434	8	0.49862057	0.21808113	0.2832983
2018/9/27	27.51	27.21	27.58	27.2	45879701	6	0.16852327	0.37180373	0.45967296
2018/9/28	26.92	26.73	27.12	26.69	74707597	3	0.30646652	0.16292728	0.5306062
2018/10/1	26.95	26.92	27.21	26.81	53900922	4	0.33639693	0.3603773	0.30322573
2018/10/2	26.85	26.85	26.99	26.54	42940345	2	0.72934365	0.1465314	0.12412493
2018/10/3	27.08	27.27	27.45	26.99	61080338	3	0.6157953	0.110824056	0.2733806
2018/10/4	27.44	27.7	28.06	27.41	72325733	1	0.7212076	0.1028453	0.17594706
2018/10/5	27.87	27.5	27.92	27.32	51930971	2	0.76342654	0.14369619	0.09287719
2018/10/8	27.32	27.54	27.69	27.18	47471601	3	0.6124677	0.064172655	0.32335958
2018/10/9	27.3	27.25	27.46	27.14	58868611	4	0.86683595	0.05764328	0.075520754
2018/10/10	27.25	26.51	27.4	26.48	88454393	3	0.6037912	0.20189361	0.19431518
2018/10/11	26.16	25.63	26.52	25.53	111417275	6	0.25617373	0.11813053	0.6256957
2018/10/12	26.26	25.73	26.31	25	102279154	4	0.38888466	0.3140856	0.29702973
2018/10/15	25.76	25.19	25.89	24.91	114636134	14	0.23841162	0.25714797	0.5044405
2018/10/16	25.51	25.8	25.85	25.17	87887771	14	0.25478995	0.598472	0.14673805
2018/10/17	25.64	26.17	26.46	25.43	79068716	3	0.15611374	0.66178554	0.18210071
2018/10/18	25.94	25.52	26.17	25.41	77369189	5	0.16089311	0.22604795	0.6130589
2018/10/19	25.41	25.59	25.79	25.24	64305353	4	0.3194378	0.3293415	0.35122073
2018/10/22	25.59	24.65	25.62	24.58	89942875	2	0.23832351	0.2801207	0.4815558
2018/10/23	23.66	24.29	24.47	23.38	102392522	4	0.38191426	0.33967233	0.27841336
2018/10/24	24.13	23.46	24.17	23.35	86386606	3	0.49425188	0.367977	0.13777116
2018/10/25	23.65	23.86	24.2	23.45	73780443	5	0.3818896	0.36821857	0.24989183
2018/10/26	23.6	23.66	23.85	23.15	91103496	3	0.27444163	0.60953087	0.11602751
2018/10/29	23.96	23.88	24.45	23.56	89366976	2	0.25363237	0.34892863	0.397439
2018/10/30	24.03	24.05	24.13	23.59	79004847	5	0.26666388	0.6559641	0.07737192
2018/10/31	24.37	24.77	25.15	24.33	92296258	7	0.14199463	0.46451375	0.39349166
2018/11/1	25.04	25.08	25.27	24.88	49827340	6	0.30187118	0.36040735	0.33772147
2018/11/2	25.28	25.16	25.65	24.79	69010191	3	0.37305346	0.54957527	0.07737125
2018/11/5	25.22	25.33	25.51	25.16	41103070	6	0.71590257	0.038962934	0.24513447
2018/11/6	25.29	25.48	25.52	25.01	43514383	3	0.4387701	0.41649064	0.14473929
2018/11/7	25.69	25.81	25.94	25.41	56679198	8	0.5242756	0.07010116	0.4056232
2018/11/8	25.77	26.14	26.39	25.7	49421212	6	0.38799515	0.28397173	0.32803312
2018/11/9	26.02	25.79	26.16	25.65	43270614	4	0.31974673	0.077725165	0.60252815
2018/11/12	25.65	25.02	25.79	24.91	50307471	3	0.39048448	0.06851188	0.54100364
2018/11/13	25.02	25.03	25.41	24.96	57423447	9	0.3051285	0.40425608	0.2906154
2018/11/14	25.22	24.48	25.37	24.05	69213341	6	0.7804241	0.17660417	0.04297173
2018/11/15	24.41	25.17	25.24	24.15	66174810	7	0.55519736	0.19856621	0.24623646
2018/11/16	24.96	25.02	25.16	24.69	52456146	7	0.38961008	0.1778301	0.43255976
2018/11/19	25.05	25.02	25.29	24.81	45999950	4	0.5252644	0.15179129	0.3229444
2018/11/20	24.69	24.65	24.84	24.24	92330608	4	0.25486362	0.25480235	0.49033403
2018/11/21	24.86	24.54	25.03	24.52	40364427	5	0.31397766	0.61598045	0.07004195
2018/11/23	24.35	24.24	24.44	24.15	22974139	2	0.057355694	0.072835125	0.86980915
2018/11/26	24.45	24.83	25	24.37	53210681	2	0.48108727	0.2646045	0.25430825
2018/11/27	24.7	25.01	25.17	24.66	43617082	3	0.538233	0.12851769	0.33324936
2018/11/28	25.15	25.7	25.74	24.83	61388131	3	0.6583037	0.038366694	0.30332962
2018/11/29	25.45	25.31	25.62	25.24	46824634	3	0.3850716	0.24252166	0.37240675
2018/11/30	25.21	25.67	25.9	25.14	64284619	2	0.16007479	0.03068809	0.8092371
2018/12/3	26.26	25.81	26.31	25.63	59905121	5	0.88816625	0.09343129	0.018402433
2018/12/4	25.59	24.26	25.59	24	103565701	9	0.4228554	0.03401888	0.5431257
2018/12/6	23.65	23.7	23.74	22.95	133294174	4	0.8983919	0.058020927	0.043587144
2018/12/7	23.57	22.85	23.96	22.72	107477614	4	0.4874767	0.17103936	0.3414839
2018/12/10	22.6	22.18	22.65	21.71	110166901	7	0.055017743	0.02967472	0.9153076
2018/12/11	22.63	22	22.82	21.95	78545015	10	0.35248336	0.210569	0.43694764
2018/12/12	22.29	21.94	22.41	21.79	87191846	5	0.34231678	0.3248795	0.3328037
2018/12/13	22.08	21.82	22.24	21.7	64860054	5	0.3891086	0.19697748	0.41391388
2018/12/14	21.6	21.9	22.29	21.54	92762595	2	0.4434843	0.07032127	0.4861945
2018/12/17	21.68	21.89	22.35	21.58	98602808	6	0.43193647	0.19935219	0.36871132
2018/12/18	22.09	21.89	22.51	21.73	89046306	5	0.25260982	0.2916521	0.45573807
2018/12/19	21.87	21.6	22.66	21.49	121887605	5	0.5156959	0.26528332	0.21902075
2018/12/20	21.27	21.53	21.85	21.18	112594029	5	0.26166517	0.098919116	0.6394157
2018/12/21	21.33	20.79	21.93	20.68	160800438	3	0.44768333	0.2944696	0.2578471
2018/12/24	20.18	20.15	20.63	20.08	64859064	3	0.30678374	0.06892262	0.6242936
2018/12/26	20.33	21.53	21.6	20.11	100877810	1	0.9525788	0.029784769	0.01763642
2018/12/28	22.01	21.81	22.17	21.68	78693797	4	0.70117545	0.12502041	0.17380413
2019/1/2	21.5	22.38	22.56	21.43	71836306	2	0.47029546	0.044541214	0.48516333
2019/1/3	22.36	21.98	22.46	21.87	66599627	6	0.4763609	0.21738239	0.30625674
2019/1/4	22.52	23	23.07	22.45	83829144	3	0.3353473	0.33617902	0.3284737
2019/1/7	22.98	22.98	23.2	22.71	57016335	11	0.50114316	0.13601504	0.3628418
2019/1/8	23.14	22.93	23.21	22.51	67339430	4	0.6119005	0.1638394	0.22426005
2019/1/9	23.09	23.18	23.27	22.81	69707185	4	0.7268753	0.2476038	0.025520947
2019/1/10	22.98	23.15	23.2	22.84	65235785	10	0.49714375	0.22181869	0.28103754
2019/1/11	22.95	23.45	23.46	22.88	63475964	4	0.3159542	0.44039264	0.24365318
2019/1/14	23.19	23.79	23.9	23.03	76715378	15	0.33898687	0.22708306	0.43393007
2019/1/15	23.63	23.97	24.23	23.47	80625492	22	0.41038564	0.18399845	0.4056159
2019/1/16	25.55	25.87	26.14	25.28	163131700	47	0.369132	0.39167625	0.23919179
2019/1/17	25.76	26.41	26.42	25.51	107428808	15	0.32061657	0.26011828	0.41926515
2019/1/18	26.44	26.72	26.88	26.13	97928158	6	0.42089674	0.12532012	0.45378312
2019/1/22	26.4	26.51	26.72	26.31	84861427	7	0.5390035	0.26450655	0.19648995
2019/1/23	26.64	26.34	26.7	26.04	79425856	5	0.07438691	0.30698276	0.6186303
2019/1/24	26.17	26.5	26.62	26.16	59492344	4	0.47200853	0.44490692	0.08308458
2019/1/25	26.7	27	27.14	26.56	72196279	3	0.6878083	0.2730271	0.039164666
2019/1/28	26.74	27.05	27.09	26.71	59963832	1	0.9078877	0.06224786	0.029864514
2019/1/29	26.96	26.81	27.12	26.76	51451873	3	0.5921153	0.057171796	0.35071293
2019/1/30	26.84	26.49	26.89	26.37	66475793	8	0.43047637	0.20805629	0.3614674
2019/1/31	26.17	25.89	26.26	25.4	100201220	1	0.2710507	0.20411545	0.5248338
2019/2/1	26.02	25.8	26.26	25.73	64244104	3	0.3503988	0.19408995	0.4555112
2019/2/4	25.89	26.3	26.39	25.84	55195939	3	0.31961444	0.385556	0.2948295
2019/2/5	26.27	26.2	26.3	25.99	46622568	1	0.09964741	0.17365365	0.72669894
2019/2/6	26.09	26.15	26.32	25.96	35606937	1	0.8850372	0.08514256	0.02982028
2019/2/7	25.96	25.66	26.06	25.32	62289176	11	0.40278625	0.24393316	0.35328057
2019/2/8	25.57	25.71	25.74	25.28	50031270	8	0.5342994	0.24250548	0.22319515
2019/2/11	25.76	25.83	25.88	25.63	47724366	1	0.05057193	0.07008418	0.8793439
2019/2/12	26.04	26.11	26.28	26	49178068	7	0.53701645	0.20801629	0.25496727
2019/2/13	26.29	26.12	26.41	26.08	48951184	2	0.465484	0.51960695	0.014908996
2019/2/14	25.78	25.81	26.04	25.53	47756631	5	0.4321714	0.22137073	0.34645787
2019/2/15	26.18	26.53	26.73	26.09	65866974	9	0.55456567	0.31738773	0.12804659
2019/2/19	26.35	26.55	26.68	26.17	40841300	7	0.50237334	0.3196016	0.17802508
2019/2/20	26.52	26.83	26.87	26.43	42806327	5	0.28555512	0.07893839	0.63550645
2019/2/21	26.75	26.71	26.87	26.53	42754138	4	0.65720046	0.08724936	0.25555018
2019/2/22	26.47	26.5	26.69	26.38	47887776	3	0.2988506	0.23102008	0.47012934
2019/2/25	26.54	26.69	27.01	26.54	61227398	11	0.43667316	0.40995225	0.15337458
2019/2/26	26.44	26.71	27.05	26.38	53153195	6	0.18218668	0.4233127	0.3945006
2019/2/27	26.72	26.95	27.09	26.62	48128633	3	0.92687684	0.038031764	0.035091348
2019/2/28	27.07	26.65	27.12	26.58	62358070	5	0.66360235	0.090918556	0.2454791
2019/3/1	26.9	26.88	27.22	26.78	45771463	2	0.4500886	0.3035707	0.24634066
2019/3/4	26.9	26.6	27.11	26.34	56893191	3	0.33121353	0.035278622	0.6335079
2019/3/5	26.59	26.65	26.76	26.27	39932536	8	0.34952182	0.26070428	0.38977388
2019/3/6	26.58	26.41	26.73	26.37	41672025	5	0.5926855	0.08520454	0.32211
2019/3/7	26.24	26.12	26.29	25.83	53908632	8	0.45128056	0.19086152	0.35785794
2019/3/8	25.63	26.22	26.24	25.58	40860696	1	0.022198861	0.010937552	0.9668636
2019/3/11	26.27	26.51	26.63	26.27	40709325	5	0.41392478	0.34318402	0.24289116
2019/3/12	26.57	26.51	26.69	26.46	34450040	4	0.33348677	0.4762329	0.19028035
2019/3/13	26.62	26.86	27.08	26.55	54683266	8	0.34632236	0.3538355	0.29984215
2019/3/14	26.88	27.03	27.21	26.81	45219084	7	0.47462687	0.26475728	0.2606159
2019/3/15	27.01	26.87	27.18	26.83	82346198	8	0.5966611	0.24492653	0.15841235
2019/3/18	26.95	27.39	27.53	26.9	58568603	5	0.61587197	0.1476267	0.23650134
2019/3/19	27.58	27.22	27.71	27.11	55455096	4	0.27905196	0.23284003	0.488108
2019/3/20	27.19	26.21	27.23	26.17	81689885	8	0.48473394	0.2544775	0.26078856
2019/3/21	26.02	25.75	26.17	25.61	77444445	2	0.45346838	0.050205745	0.49632582
2019/3/22	25.48	24.58	25.64	24.28	118851628	7	0.40760392	0.049721528	0.54267466
2019/3/25	24.48	24.41	24.95	24.18	65567986	7	0.5713757	0.19264416	0.23598006
2019/3/26	24.72	24.78	24.92	24.45	59878468	7	0.34901685	0.3062819	0.3447013
2019/3/27	24.66	24.6	24.94	24.52	57621677	4	0.5305495	0.11798894	0.35146156
2019/3/28	24.77	24.9	24.98	24.59	45872254	4	0.6876999	0.22214238	0.09015772
2019/3/29	25.12	25.16	25.25	24.87	83446311	6	0.52590257	0.2290237	0.24507372
2019/4/1	25.47	26.11	26.31	25.42	91751082	3	0.29023156	0.6070024	0.102766074
2019/4/2	26.04	26.44	26.44	25.92	66693996	5	0.563	0.36778253	0.06921746
2019/4/3	26.64	26.41	26.81	26.27	63110614	4	0.39296448	0.13125342	0.4757821
2019/4/4	26.42	26.72	26.88	26.41	53712140	5	0.47241172	0.27756554	0.25002274
2019/4/5	26.89	26.65	27.07	26.55	46383428	5	0.3004728	0.5352915	0.16423568
2019/4/8	26.46	26.74	26.77	26.44	35272847	6	0.21867536	0.60516924	0.17615543
2019/4/9	26.57	26.46	26.64	26.31	40535281	8	0.7250215	0.1284209	0.14655763
2019/4/10	26.47	26.64	26.72	26.32	42669653	6	0.47578323	0.048634183	0.4755826
2019/4/11	26.82	26.64	27.06	26.56	50440052	8	0.44753805	0.23422821	0.31823376
2019/4/12	27.13	27.74	27.79	27.13	100191994	13	0.47505543	0.34345457	0.18148994
2019/4/15	27.67	27.41	27.71	27.23	57438771	16	0.5500279	0.18664235	0.2633298
2019/4/16	26.87	27.45	27.62	26.57	105168425	24	0.42019972	0.36541805	0.21438213
2019/4/17	27.4	27.6	27.69	27.03	94831629	13	0.34182355	0.30747625	0.35070017
2019/4/18	27.52	27.6	27.73	27.39	61796624	4	0.55805516	0.18864292	0.25330192
2019/4/22	27.5	27.62	27.67	27.35	34763361	5	0.60167885	0.25803754	0.14028361
2019/4/23	27.56	27.64	27.78	27.49	41889708	5	0.60922915	0.05611844	0.33465248
2019/4/24	27.52	27.59	27.74	27.42	40078128	2	0.8994608	0.040766202	0.059773028
2019/4/25	27.48	27.65	27.89	27.47	43243762	3	0.8388302	0.08319383	0.077976
2019/4/26	27.74	27.92	27.96	27.62	40627543	3	0.5732898	0.37774524	0.048964962
2019/4/29	28	28.34	28.74	27.98	68408558	4	0.27286407	0.36439714	0.36273882
2019/4/30	28.37	28.15	28.45	27.98	47764226	4	0.37071055	0.04629752	0.5829919
2019/5/1	28.13	27.83	28.46	27.75	56160970	3	0.3222414	0.32070875	0.35704985
2019/5/2	27.83	28.07	28.13	27.72	40634125	4	0.26892695	0.35943276	0.37164032
2019/5/3	28.23	28.28	28.37	28.07	35256050	3	0.3651184	0.14627518	0.48860642
2019/5/6	27.68	28.04	28.18	27.64	39882042	5	0.34230185	0.20093362	0.45676452
2019/5/7	27.73	27.49	27.74	27.2	58528351	3	0.130404	0.2029347	0.6666613
2019/5/8	27.3	27.37	27.68	27.24	39903368	1	0.4510449	0.53930444	0.009650609
2019/5/9	26.99	27.28	27.35	26.85	44173469	5	0.37364265	0.060536943	0.5658204
2019/5/10	27.03	27.15	27.28	26.76	59649935	3	0.35771093	0.059602153	0.58268696
2019/5/13	26.53	25.82	26.57	25.62	72546954	1	0.021844652	0.008835347	0.96932006
2019/5/14	25.93	26.19	26.56	25.78	52216077	3	0.6725033	0.08686002	0.24063665
2019/5/15	25.67	25.86	26.06	25.58	51973169	7	0.5945367	0.24382739	0.1616359
2019/5/16	26.03	26.16	26.4	26	42791464	6	0.5179129	0.0802517	0.4018354
2019/5/17	25.82	25.97	26.21	25.79	43772538	5	0.2122184	0.20444167	0.58334
2019/5/20	25.97	25.97	26.09	25.81	41717563	5	0.53389233	0.25211602	0.21399164
2019/5/21	26.14	26.26	26.32	26.02	39258744	2	0.09287734	0.44589436	0.46122825
2019/5/22	26.08	26.06	26.2	25.92	29177625	6	0.28932685	0.35889927	0.3517739
2019/5/23	25.7	25.33	25.77	25.07	59772862	4	0.46684718	0.051021863	0.48213094
2019/5/24	25.5	25.75	25.83	25.43	35524406	5	0.5302383	0.2524793	0.21728241
2019/5/28	25.62	25.47	25.82	25.45	44273426	4	0.46203175	0.26018173	0.27778643
2019/5/29	25.1	25.32	25.42	24.95	49818898	8	0.45646873	0.2228119	0.3207194
2019/5/30	25.34	24.73	25.5	24.55	58649275	5	0.4752113	0.27653113	0.24825759
2019/5/31	24.07	24.17	24.44	24.05	68304177	3	0.33676076	0.16658707	0.49665225
2019/6/3	24.16	24.25	24.56	23.97	50109942	9	0.35894513	0.3009358	0.340119
2019/6/4	24.75	25.49	25.52	24.71	58426411	5	0.18648466	0.2926305	0.5208849
2019/6/5	25.41	25.48	25.58	25.03	44874389	3	0.3746512	0.073624775	0.551724
2019/6/6	25.48	25.6	25.76	25.26	38633625	7	0.39242077	0.30535218	0.30222708
2019/6/7	25.47	25.25	25.51	25.14	51317196	6	0.083181106	0.17667525	0.7401436
2019/6/10	25.58	25.79	26.19	25.56	48305841	4	0.36250237	0.52014565	0.11735197
2019/6/12	25.92	25.67	25.99	25.58	33528943	5	0.46844482	0.028871741	0.50268346
2019/6/13	25.69	25.66	25.88	25.53	33404154	3	0.18058991	0.43609008	0.38331997
2019/6/14	25.63	25.76	25.89	25.5	37322101	4	0.45635575	0.13550775	0.4081365
2019/6/17	25.73	25.65	25.94	25.51	33410067	2	0.110199496	0.87260556	0.017195024
2019/6/18	25.74	26.34	26.52	25.55	60170660	11	0.5000164	0.21346782	0.28651583
2019/6/19	26.42	26.04	26.69	26.02	61953473	4	0.43262446	0.2591421	0.30823338
2019/6/20	26.31	25.99	26.33	25.57	60887195	4	0.5057472	0.32911253	0.16514021
2019/6/21	25.91	25.84	26.27	25.8	69443999	2	0.25467622	0.6922859	0.053037867
2019/6/24	25.8	25.7	26.1	25.61	40046378	2	0.06744394	0.8604711	0.07208486
2019/6/25	25.74	25.48	25.74	25.1	46901325	2	0.12198775	0.01974184	0.8582704
2019/6/26	25.66	25.63	25.9	25.57	42312291	7	0.4583194	0.27685046	0.26483017
2019/6/27	25.8	25.93	26.04	25.78	35575625	5	0.238592	0.7059163	0.055491734
2019/6/28	26.73	26.72	26.99	26.45	101856907	13	0.33477408	0.46454233	0.20068361
2019/7/1	27.2	27.14	27.57	26.97	48143160	2	0.14315678	0.15023379	0.7066095
2019/7/2	27.06	26.87	27.15	26.65	32271513	2	0.06048571	0.49429917	0.44521517
2019/7/3	26.91	26.77	26.96	26.65	26642292	1	0.47210145	0.13015684	0.39774165
2019/7/5	27.08	26.98	27.29	26.87	33092030	2	0.50236696	0.023712823	0.4739202
2019/7/8	26.73	26.92	27.02	26.66	30924426	6	0.4412116	0.15548708	0.40330133
2019/7/9	26.69	27.07	27.14	26.66	28750092	4	0.41624385	0.3300602	0.25369594
2019/7/10	26.89	26.74	27.12	26.68	40574773	6	0.72395784	0.097743936	0.17829825
2019/7/11	26.82	27.08	27.22	26.75	37376803	6	0.48041448	0.083337486	0.43624803
2019/7/12	27.16	27.17	27.25	27.08	29632864	8	0.56837887	0.07643604	0.35518512
2019/7/15	27.22	26.94	27.25	26.8	46462058	11	0.3876777	0.25898266	0.3533396
2019/7/16	26.89	26.71	26.92	26.58	54920407	11	0.2415898	0.2951453	0.4632649
2019/7/17	26.82	26.91	27.34	26.72	84958255	23	0.36070377	0.15468892	0.4846073
2019/7/18	27	27.2	27.3	26.9	49503487	6	0.22537108	0.062033255	0.7125957
2019/7/19	27.26	27.12	27.33	27.1	44863158	2	0.038835317	0.47731546	0.4838493
2019/7/22	27.01	27.29	27.33	27	31227223	5	0.5122441	0.19473608	0.29301986
2019/7/23	27.47	27.97	28	27.42	64030347	4	0.5712667	0.2882657	0.14046754
2019/7/24	27.79	28.39	28.47	27.76	53171892	3	0.6089174	0.052081984	0.33900055
2019/7/25	28.46	28.06	28.61	27.93	43251937	8	0.6622144	0.14808688	0.18969874
2019/7/26	28.29	28.49	28.71	28.14	46978792	5	0.3262643	0.5842746	0.08946113
2019/7/29	28.44	28.24	28.57	28.21	39176661	4	0.8530432	0.11620265	0.030754128
2019/7/30	27.93	28.61	28.62	27.87	37598273	3	0.11503629	0.13418408	0.7507796
2019/7/31	28.55	28.4	28.78	28.31	60607633	6	0.42248145	0.3453332	0.23218532
2019/8/1	28.27	27.21	28.79	27.08	76913365	3	0.10114672	0.036457237	0.86239606
2019/8/2	27.08	27.1	27.22	26.63	57492335	5	0.20095499	0.09782894	0.7012161
2019/8/5	26.25	25.8	26.36	25.43	96207669	3	0.20672347	0.31252435	0.48075214
2019/8/6	26.13	26.14	26.21	25.41	65115833	4	0.72089535	0.22580801	0.053296685
2019/8/7	25.33	25.61	25.65	24.84	75388484	2	0.48233494	0.04626636	0.47139874
2019/8/8	25.83	26.1	26.21	25.79	53141859	2	0.7044718	0.10683386	0.18869431
2019/8/9	25.99	26.05	26.24	25.69	53499575	5	0.45988265	0.29165798	0.24845938
2019/8/12	25.55	25.36	25.57	25.18	55674711	6	0.45973983	0.043081794	0.49717835
2019/8/13	25.29	25.44	25.97	25.1	70027110	8	0.08690978	0.090418234	0.82267195
2019/8/14	24.66	24.14	24.8	24	106591734	7	0.4364238	0.1496743	0.41390187
2019/8/15	24.3	23.97	24.55	23.93	70192015	6	0.3823067	0.16103555	0.45665777
2019/8/16	24.25	24.75	24.84	24.16	70841690	5	0.5337451	0.2525053	0.21374965
2019/8/19	25.36	24.99	25.42	24.86	44964782	6	0.52776504	0.22911744	0.2431175
2019/8/20	24.74	24.44	24.78	24.42	47685951	6	0.6548474	0.07383419	0.27131847
2019/8/21	24.65	24.65	24.8	24.51	47802510	4	0.6110787	0.27096048	0.11796087
2019/8/22	24.81	24.91	25.02	24.68	49377988	4	0.5030704	0.41366142	0.083268106
2019/8/23	24.67	24.19	24.94	23.98	81898762	2	0.81044084	0.15453723	0.03502194
2019/8/26	24.42	24.5	24.52	24.21	41506449	4	0.4725966	0.031030027	0.4963734
2019/8/27	24.58	24.19	24.62	24	52548186	4	0.47859222	0.2746327	0.24677509
2019/8/28	23.94	24.57	24.8	23.93	45918293	5	0.36959332	0.287107	0.34329963
2019/8/29	24.72	25.05	25.17	24.64	55565173	6	0.36549887	0.06591467	0.56858647
2019/9/3	24.93	24.77	24.95	24.33	50759057	4	0.364989	0.061196826	0.57381415
2019/9/4	25.04	25.21	25.3	24.88	40876721	8	0.3890718	0.2322475	0.37868068
2019/9/5	25.75	26.02	26.33	25.7	63430766	6	0.33195257	0.23073797	0.4373095
2019/9/6	25.92	25.63	25.99	25.47	56054063	3	0.15190408	0.1463125	0.7017835
2019/9/9	25.9	26.53	26.75	25.87	68629343	6	0.2569052	0.2602973	0.48279753
2019/9/10	26.79	27.25	27.25	26.71	71066221	6	0.42208317	0.17256807	0.40534878
2019/9/11	27.27	27.36	27.37	26.8	53982213	7	0.4924329	0.34580785	0.16175923
2019/9/12	27.12	27.57	27.7	26.81	72943879	3	0.43715453	0.22074158	0.34210387
2019/9/13	27.9	28.07	28.22	27.77	79657044	4	0.12690084	0.33688286	0.5362163
2019/9/16	27.58	28.03	28.07	27.54	43391344	2	0.09282098	0.028215606	0.8789635
2019/9/17	27.75	27.84	27.92	27.49	48556378	5	0.3101813	0.41196188	0.27785686
2019/9/18	27.67	27.9	28.05	27.45	66748930	4	0.40607524	0.11163014	0.48229465
2019/9/19	27.9	27.72	28	27.65	44107059	5	0.44253168	0.2411354	0.3163329
2019/9/20	27.87	27.49	28.03	27.47	167795072	4	0.51709986	0.25016165	0.23273852
2019/9/23	27.21	27.42	27.52	27.07	52237541	4	0.59665334	0.22559145	0.17775522
2019/9/24	27.5	26.84	27.54	26.64	65060027	1	0.018639958	0.010608808	0.9707511
2019/9/25	26.68	27.15	27.31	26.68	45957648	4	0.16096666	0.21625808	0.6227753
2019/9/26	27.11	27.03	27.23	26.95	33248034	4	0.33975193	0.21569178	0.44455636
2019/9/27	27.31	27.25	27.61	27.11	41350064	2	0.22597355	0.5188847	0.25514174
2019/9/30	27.39	27.07	27.42	26.98	39235033	4	0.45678163	0.4039968	0.13922156
2019/10/1	27.34	26.34	27.41	26.31	49797665	8	0.16840787	0.17706059	0.65453154
2019/10/2	26.1	25.74	26.2	25.71	52800108	2	0.82442904	0.033388056	0.14218286
2019/10/3	25.66	25.71	25.78	25.06	53873726	2	0.46836227	0.050241437	0.4813963
2019/10/4	25.75	26.27	26.3	25.74	42852572	5	0.571597	0.33432218	0.09408079
2019/10/7	26.23	26.21	26.52	26.08	36830919	2	0.27567178	0.26896316	0.45536512
2019/10/8	25.77	25.53	25.82	25.36	58455482	5	0.6904186	0.14376232	0.1658191
2019/10/9	25.73	25.79	25.97	25.65	37764658	4	0.8579264	0.12800771	0.014065862
2019/10/10	25.94	26.35	26.65	25.94	49165471	5	0.65028894	0.25112057	0.09859051
2019/10/11	26.89	26.81	27.24	26.76	70586684	4	0.40416402	0.09221435	0.50362164
2019/10/14	26.64	27.04	27.06	26.63	36400876	8	0.37413943	0.21467479	0.41118577
2019/10/15	27.24	27.63	28.14	27.01	78988089	19	0.32289588	0.5076188	0.16948529
2019/10/16	28.27	28.07	28.62	28.05	87476255	32	0.38433698	0.32133377	0.2943293
2019/10/17	28.2	28.16	28.44	27.9	55656251	13	0.56906384	0.28349736	0.14743875
2019/10/18	28.03	28.25	28.39	28	48875805	6	0.14620848	0.5460996	0.30769187
2019/10/21	28.57	28.92	29.05	28.53	61675465	9	0.28858447	0.29845002	0.4129655
2019/10/22	28.87	29.1	29.27	28.65	58960331	9	0.6014026	0.21627106	0.18232626
2019/10/23	29.03	29.32	29.34	28.99	48098947	4	0.33479145	0.63811743	0.027091134
2019/10/24	29.35	29.26	29.42	29.1	39621555	2	0.09579857	0.77221197	0.13198948
2019/10/25	29.26	29.62	29.75	29.24	43701966	3	0.85915846	0.114497535	0.026344059
2019/10/28	29.87	29.74	30.13	29.64	58790312	1	0.89425087	0.09451677	0.011232325
2019/10/29	29.84	29.97	30.04	29.71	48266627	5	0.5559164	0.1991997	0.2448839
2019/10/30	29.91	29.52	29.91	29.43	45262382	4	0.47015485	0.2682538	0.26159137
2019/10/31	29.31	29.17	29.52	28.72	49430941	3	0.60797334	0.045765832	0.34626088
2019/11/1	29.6	29.7	29.74	29.27	41985308	4	0.4833516	0.4978541	0.018794326
2019/11/4	30.14	30.3	30.4	30	54228607	7	0.32367715	0.45993522	0.21638761
2019/11/5	30.41	30.72	30.99	30.4	68785603	4	0.6051516	0.3287334	0.06611501
2019/11/6	30.66	30.69	30.96	30.57	47524456	7	0.4778948	0.41550612	0.10659904
2019/11/7	31.01	31.13	31.5	30.91	68310711	2	0.47377607	0.49331075	0.032913122
2019/11/8	30.97	31.16	31.17	30.83	38728778	2	0.1917005	0.11523272	0.6930668
2019/11/11	30.93	31.08	31.15	30.87	27788175	2	0.79522896	0.18704666	0.017724326
2019/11/12	31.03	30.99	31.22	30.89	37282200	6	0.47001603	0.39081943	0.13916454
2019/11/13	30.62	30.69	30.79	30.38	48997672	5	0.4390925	0.23188885	0.3290186
2019/11/14	30.59	30.6	30.76	30.39	35578589	6	0.4248778	0.33988556	0.23523664
2019/11/15	30.82	30.83	30.86	30.6	36405442	2	0.4540648	0.41041014	0.13552505
2019/11/18	30.76	30.86	30.93	30.65	31146277	4	0.41084197	0.46442804	0.12473003
2019/11/19	31.02	30.84	31.05	30.72	33195390	4	0.6998357	0.26789886	0.032265436
2019/11/20	30.69	30.59	30.73	30.32	43618135	3	0.35824323	0.3208094	0.32094738
2019/11/21	30.68	30.74	30.94	30.53	42787633	3	0.89886284	0.035563637	0.06557354
2019/11/22	30.86	31.08	31.22	30.84	38783867	1	0.71748805	0.052374125	0.23013778
2019/11/25	31.23	31.37	31.41	31.16	50255108	2	0.26191723	0.7216882	0.016394548
2019/11/26	31.28	31.25	31.3	31.02	50660771	2	0.17300196	0.027119972	0.7998781
2019/11/27	31.39	31.32	31.5	31.21	32107345	1	0.2121005	0.7563766	0.031522866
2019/11/29	31.27	31.22	31.42	31.14	19503395	3	0.71120995	0.2545205	0.03426953
2019/12/2	31.35	31.33	31.65	31.24	47199596	4	0.32103688	0.3595141	0.3194491
2019/12/3	30.77	30.74	30.8	30.45	58987928	5	0.12472583	0.21294293	0.6623312
2019/12/5	31.24	31.17	31.3	31.08	38309479	2	0.2783559	0.42301768	0.29862645
2019/12/6	31.76	31.75	31.88	31.65	50926187	3	0.06282624	0.49136606	0.44580767
2019/12/9	31.58	31.59	31.78	31.52	32999442	5	0.35559958	0.08554745	0.558853
2019/12/10	31.48	31.61	31.71	31.38	41985786	6	0.33718148	0.36377874	0.29903975
2019/12/11	31.56	31.72	31.84	31.56	43125177	8	0.44015187	0.4292835	0.13056459
2019/12/12	31.86	32.76	32.89	31.76	64995465	8	0.6055186	0.31743613	0.07704536
2019/12/13	32.77	32.52	33.04	32.43	48548741	3	0.5487787	0.088637866	0.3625835
2019/12/16	33.03	32.78	33.17	32.78	50801114	8	0.3621251	0.35743743	0.28043747
2019/12/17	32.93	33.12	33.35	32.82	50843457	15	0.3408771	0.3088297	0.35029316
2019/12/18	33.19	33.19	33.35	33.13	48785478	3	0.8256691	0.15776904	0.016561786
2019/12/19	33.23	33.03	33.31	32.97	45415054	4	0.5273784	0.20690352	0.26571813
2019/12/20	33.32	33.04	33.32	32.99	109405592	1	0.8695217	0.0868355	0.04364285
2019/12/24	33.27	33.3	33.36	33.2	13805366	1	0.04435997	0.9438397	0.011800285
2019/12/26	33.4	33.6	33.64	33.37	27007296	1	0.94305754	0.041624382	0.015318098
2019/12/27	33.78	33.43	33.8	33.34	28121039	2	0.077570245	0.8883804	0.034049377
2019/12/30	33.65	33.23	33.73	33.17	30718166	2	0.6965929	0.26349938	0.03990763
2019/12/31	33.11	33.3	33.34	33.05	29635696	1	0.1274111	0.1074067	0.7651822
2020/1/2	33.43	33.72	33.74	33.37	37643855	1	0.9449022	0.03716506	0.017932754
2020/1/3	33.06	32.98	33.23	32.84	50763659	6	0.4313749	0.097658694	0.47096637
2020/1/6	32.49	32.93	32.98	32.45	42233299	7	0.6287588	0.074955106	0.29628608
2020/1/7	32.78	32.7	33	32.61	34348581	3	0.9242752	0.056515157	0.019209685
2020/1/8	32.65	33.05	33.27	32.63	45336656	7	0.3374113	0.4336942	0.22889447
2020/1/9	33.38	33.11	33.41	33.02	39882756	6	0.69450927	0.15497667	0.15051407
2020/1/10	33.08	32.82	33.15	32.74	39740673	4	0.31427643	0.4325246	0.25319895
2020/1/13	32.92	33.14	33.15	32.74	38015943	18	0.57982326	0.29268822	0.12748845
2020/1/14	33.38	33.4	33.75	33.19	66786220	21	0.4199727	0.26416796	0.3158593
2020/1/15	32.85	32.75	32.87	32.42	74745459	38	0.41675287	0.29348376	0.28976333
2020/1/16	32.98	32.8	33.07	32.68	50368507	5	0.5613208	0.4026443	0.03603486
2020/1/17	33	32.79	33.03	32.68	54156070	5	0.591183	0.20750614	0.20131087
2020/1/21	32.5	32.34	32.6	32.3	50811010	2	0.5163206	0.04047873	0.44320068
2020/1/22	32.45	32.44	32.53	32.31	38879693	5	0.5191661	0.18943685	0.29139704
2020/1/23	32.17	32.2	32.34	31.81	45717148	5	0.5452447	0.4141635	0.040591855
2020/1/24	32.2	31.62	32.22	31.35	47797206	1	0.58752936	0.39849943	0.013971238
2020/1/27	30.65	30.93	31.21	30.55	57096174	5	0.3914464	0.037726786	0.57082677
2020/1/28	31.1	31.32	31.57	31.03	38834588	2	0.6054488	0.37501886	0.019532349
2020/1/29	31.41	31.09	31.52	31.06	37428275	5	0.6356503	0.22896786	0.1353819
2020/1/30	30.78	31.56	31.6	30.75	50542763	1	0.5571544	0.13749753	0.3053481
2020/2/18	32.85	32.35	32.91	32.09	40327241	1	0.87508047	0.098362066	0.026557447
2020/2/19	32.53	32.8	32.93	32.49	29632112	1	0.9431662	0.027825592	0.029008152
2020/2/24	31.26	30.81	31.29	30.6	79159578	1	0.9302939	0.048934538	0.020771602
2020/2/27	27.63	27.21	28.38	26.99	121148292	1	0.62993026	0.10593474	0.264135
2020/3/2	26.43	27.45	27.46	25.52	147776301	1	0.12040352	0.61863136	0.26096514
2020/3/10	21.51	21.87	21.94	19.85	134863577	1	0.37319964	0.41107658	0.21572383
2020/3/12	18.85	18.77	21.13	18.41	139552562	2	0.5078486	0.030506905	0.46164453
2020/3/17	19.32	20.24	20.95	18.29	120065734	2	0.13622412	0.83500004	0.028775822
2020/3/20	20.02	17.93	20.1	17.82	150910446	1	0.023901356	0.014558955	0.9615397
2020/3/25	19.97	19.36	20.36	18.67	146991290	1	0.45588076	0.2537377	0.29038155
2020/3/26	19.57	20.98	21.21	19.43	116271076	1	0.34532806	0.05297694	0.601695
2020/3/27	19.94	19.86	20.46	19.36	91522847	2	0.24800146	0.511926	0.24007255
2020/3/30	19.91	20.3	20.61	19.53	80449107	2	0.45997363	0.26375198	0.27627438
2020/4/1	18.19	18.03	18.61	17.77	83961299	4	0.109291926	0.3233648	0.56734324
2020/4/2	17.91	18.83	19.05	17.85	70007364	3	0.17899807	0.48399913	0.33700275
2020/4/3	18.66	18.29	19	17.94	68293497	3	0.6236291	0.3396534	0.03671747
2020/4/6	19.29	19.65	19.86	19.07	97766163	5	0.42142987	0.2877596	0.2908105
2020/4/7	21.06	20.4	21.14	20.11	94560305	2	0.69109833	0.29201293	0.016888767
2020/4/8	20.67	21.71	21.86	20.67	81212298	2	0.6457022	0.027364705	0.32693315
2020/4/9	22.33	23.12	23.58	22.31	125414787	2	0.8303322	0.074167326	0.09550049
2020/4/13	23.04	22.18	23.11	22.04	83164717	3	0.5718026	0.11183653	0.31636083
2020/4/14	22.76	21.99	22.91	21.36	88991066	1	0.9361102	0.020035671	0.04385409
2020/4/15	20.42	20.45	20.91	20.17	99082222	13	0.29538625	0.10045428	0.6041595
2020/4/16	20.41	19.68	20.47	19.35	89213331	3	0.4209224	0.5151625	0.06391501
2020/4/17	20.6	21.54	21.66	20.57	92800270	1	0.77271026	0.07266737	0.1546224
2020/4/22	20.42	20.06	20.49	20.01	49759122	1	0.9062509	0.068213634	0.025535446
2020/4/28	22.71	22.15	23.07	22.11	65504910	1	0.87434596	0.03310721	0.09254687
2020/5/4	20.96	21.19	21.25	20.69	45886132	5	0.3252148	0.34544846	0.3293367
2020/5/8	21.73	21.83	21.88	21.51	45250012	1	0.81855077	0.16533376	0.016115468
2020/5/11	21.37	20.84	21.38	20.82	68951801	1	0.9323316	0.05053247	0.017135924
2020/5/14	18.55	19.97	20.05	18.36	88359139	1	0.9269975	0.05952446	0.013478031
2020/5/15	19.66	19.7	19.96	19.49	64483957	2	0.8912563	0.097144224	0.011599491
2020/5/18	20.68	21.19	21.32	20.33	86699200	1	0.7259608	0.24825741	0.025781857
2020/5/19	20.92	20.47	21.26	20.45	62178965	2	0.6383537	0.27938154	0.08226473
2020/5/28	24.34	23.12	24.4	23.05	84436774	2	0.6665749	0.2735986	0.059826516
2020/5/29	22.68	22.38	23.17	22.32	113923769	1	0.04456438	0.020222623	0.9352131
2020/6/1	22.54	22.87	23.13	22.31	58470225	1	0.91490734	0.027792191	0.05730044
2020/6/3	23.76	24.25	24.4	23.65	86744561	1	0.5333854	0.052996613	0.413618
2020/6/4	24.15	25.22	25.27	24.01	94545292	1	0.2971869	0.18264687	0.5201662
2020/6/9	26.16	26.66	26.98	25.99	77773379	1	0.0901782	0.89239246	0.017429333
